# Supplementary material for: Coligand role in the NHC nickel catalyzed C–F bond activation: investigations on the insertion of bis(NHC) nickel into the C–F bond of hexafluorobenzene
Source: Chem Sci. 2020 Oct 6;11(40):11009–23. doi: 10.1039/d0sc04237d (PMC8162383; doi:10.1039/d0sc04237d)
Supplement: SC-011-D0SC04237D-s002 [file SC-011-D0SC04237D-s002.cif]

# Electronic Supplementary Material (ESI) for Chemical Science.
# This journal is © The Royal Society of Chemistry 2020

####################################################################### 
# 
# This file contains crystal structure data downloaded from the 
# Cambridge Structural Database (CSD) hosted by the Cambridge 
# Crystallographic Data Centre (CCDC).
# 
# Full information about CCDC data access policies and citation 
# guidelines are available at http://www.ccdc.cam.ac.uk/access/V1 
# 
# Audit and citation data items may have been added by the CCDC. 
# Please retain this information to preserve the provenance of 
# this file and to allow appropriate attribution of the data. 
# 
#######################################################################

data_Compound_4
_database_code_depnum_ccdc_archive 'CCDC 2017693'
loop_
_audit_author_name
_audit_author_address
'Udo Radius'
;University Wuerzburg
Germany
;
_audit_update_record             
;
2020-07-20 deposited with the CCDC.	2020-10-06 downloaded from the CCDC.
;


_audit_creation_method           SHELXL-2014/7
_shelx_SHELXL_version_number     2014/7
_chemical_name_systematic        ?
_chemical_name_common            ?
_chemical_melting_point          ?
_chemical_formula_moiety         'C47 H48 F5 N5 Ni'
_chemical_formula_sum            'C47 H48 F5 N5 Ni'
_chemical_formula_weight         836.61

loop_
_atom_type_symbol
_atom_type_description
_atom_type_scat_dispersion_real
_atom_type_scat_dispersion_imag
_atom_type_scat_source
C C 0.0033 0.0016 'International Tables Vol C Tables 4.2.6.8 and 6.1.1.4'
H H 0.0000 0.0000 'International Tables Vol C Tables 4.2.6.8 and 6.1.1.4'
N N 0.0061 0.0033 'International Tables Vol C Tables 4.2.6.8 and 6.1.1.4'
F F 0.0171 0.0103 'International Tables Vol C Tables 4.2.6.8 and 6.1.1.4'
Ni Ni 0.3393 1.1124 'International Tables Vol C Tables 4.2.6.8 and 6.1.1.4'

_space_group_crystal_system      orthorhombic
_space_group_IT_number           61
_space_group_name_H-M_alt        'P b c a'
_space_group_name_Hall           '-P 2ac 2ab'

_shelx_space_group_comment       
;
The symmetry employed for this shelxl refinement is uniquely defined
by the following loop, which should always be used as a source of
symmetry information in preference to the above space-group names.
They are only intended as comments.
;

loop_
_space_group_symop_operation_xyz
'x, y, z'
'-x+1/2, -y, z+1/2'
'-x, y+1/2, -z+1/2'
'x+1/2, -y+1/2, -z'
'-x, -y, -z'
'x-1/2, y, -z-1/2'
'x, -y-1/2, z-1/2'
'-x-1/2, y-1/2, z'

_cell_length_a                   20.0292(16)
_cell_length_b                   18.4196(14)
_cell_length_c                   22.4625(16)
_cell_angle_alpha                90
_cell_angle_beta                 90
_cell_angle_gamma                90
_cell_volume                     8287.1(11)
_cell_formula_units_Z            8
_cell_measurement_temperature    100(2)
_cell_measurement_reflns_used    8254
_cell_measurement_theta_min      2.21
_cell_measurement_theta_max      26.42

_exptl_crystal_description       block
_exptl_crystal_colour            yellow
_exptl_crystal_density_meas      ?
_exptl_crystal_density_method    ?
_exptl_crystal_density_diffrn    1.341
_exptl_crystal_F_000             3504
_exptl_transmission_factor_min   ?
_exptl_transmission_factor_max   ?
_exptl_crystal_size_max          0.217
_exptl_crystal_size_mid          0.202
_exptl_crystal_size_min          0.202
_exptl_absorpt_coefficient_mu    0.531
_shelx_estimated_absorpt_T_min   ?
_shelx_estimated_absorpt_T_max   ?
_exptl_absorpt_correction_type   'multi scan'
_exptl_absorpt_correction_T_min  0.4053
_exptl_absorpt_correction_T_max  0.7454
_exptl_absorpt_process_details   'Sadabs 2014/4 (Bruker 2014)'
_exptl_absorpt_special_details   ?
_diffrn_ambient_temperature      100(2)
_diffrn_radiation_wavelength     0.71073
_diffrn_radiation_type           MoK\a
_diffrn_source                   rotating-anode
_diffrn_measurement_device_type  'Bruker APEX-II CCD'
_diffrn_measurement_method       '\f and \w scans'
_diffrn_detector_area_resol_mean ?
_diffrn_reflns_number            48652
_diffrn_reflns_av_unetI/netI     0.0639
_diffrn_reflns_av_R_equivalents  0.0849
_diffrn_reflns_limit_h_min       -25
_diffrn_reflns_limit_h_max       16
_diffrn_reflns_limit_k_min       -23
_diffrn_reflns_limit_k_max       20
_diffrn_reflns_limit_l_min       -27
_diffrn_reflns_limit_l_max       28
_diffrn_reflns_theta_min         1.754
_diffrn_reflns_theta_max         26.784
_diffrn_reflns_theta_full        26.000
_diffrn_measured_fraction_theta_max 0.996
_diffrn_measured_fraction_theta_full 1.000
_diffrn_reflns_Laue_measured_fraction_max 0.996
_diffrn_reflns_Laue_measured_fraction_full 1.000
_diffrn_reflns_point_group_measured_fraction_max 0.996
_diffrn_reflns_point_group_measured_fraction_full 1.000
_reflns_number_total             8820
_reflns_number_gt                5766
_reflns_threshold_expression     'I > 2\s(I)'
_reflns_Friedel_coverage         0.000
_reflns_Friedel_fraction_max     .
_reflns_Friedel_fraction_full    .

_reflns_special_details          
;
 Reflections were merged by SHELXL according to the crystal
 class for the calculation of statistics and refinement.
 
 _reflns_Friedel_fraction is defined as the number of unique
 Friedel pairs measured divided by the number that would be
 possible theoretically, ignoring centric projections and
 systematic absences.
;

_computing_data_collection       'Bruker APEX2'
_computing_cell_refinement       'Bruker SAINT'
_computing_data_reduction        'Bruker SAINT'
_computing_structure_solution    'SHELXT 2014/4 (Sheldrick, 2014)'
_computing_structure_refinement  'SHELXL-2014/7 (Sheldrick, 2014)'
_computing_molecular_graphics    'Bruker SHELXTL'
_computing_publication_material  'Bruker SHELXTL'
_refine_special_details          ?
_refine_ls_structure_factor_coef Fsqd
_refine_ls_matrix_type           full
_refine_ls_weighting_scheme      calc
_refine_ls_weighting_details     
'w=1/[\s^2^(Fo^2^)+(0.0764P)^2^+5.8232P] where P=(Fo^2^+2Fc^2^)/3'
_atom_sites_solution_primary     ?
_atom_sites_solution_secondary   ?
_atom_sites_solution_hydrogens   geom
_refine_ls_hydrogen_treatment    constr
_refine_ls_extinction_method     none
_refine_ls_extinction_coef       .
_refine_ls_number_reflns         8820
_refine_ls_number_parameters     535
_refine_ls_number_restraints     0
_refine_ls_R_factor_all          0.0968
_refine_ls_R_factor_gt           0.0500
_refine_ls_wR_factor_ref         0.1541
_refine_ls_wR_factor_gt          0.1240
_refine_ls_goodness_of_fit_ref   1.035
_refine_ls_restrained_S_all      1.035
_refine_ls_shift/su_max          0.001
_refine_ls_shift/su_mean         0.000

loop_
_atom_site_label
_atom_site_type_symbol
_atom_site_fract_x
_atom_site_fract_y
_atom_site_fract_z
_atom_site_U_iso_or_equiv
_atom_site_adp_type
_atom_site_occupancy
_atom_site_site_symmetry_order
_atom_site_calc_flag
_atom_site_refinement_flags_posn
_atom_site_refinement_flags_adp
_atom_site_refinement_flags_occupancy
_atom_site_disorder_assembly
_atom_site_disorder_group
Ni1 Ni 0.38341(2) 0.59336(2) 0.27689(2) 0.01611(12) Uani 1 1 d . . . . .
C1_1 C 0.46232(14) 0.53778(16) 0.27543(13) 0.0190(6) Uani 1 1 d . . . . .
F1_1 F 0.47662(9) 0.54227(10) 0.17127(8) 0.0291(4) Uani 1 1 d . . . . .
N1_1 N 0.57662(15) 0.44468(17) 0.27510(15) 0.0390(8) Uani 1 1 d . . . . .
C2_1 C 0.49632(15) 0.51766(18) 0.22479(14) 0.0247(7) Uani 1 1 d . . . . .
F2_1 F 0.58141(10) 0.45307(12) 0.17508(10) 0.0441(6) Uani 1 1 d . . . . .
C3_1 C 0.55122(16) 0.47236(19) 0.22601(16) 0.0303(8) Uani 1 1 d . . . . .
F3_1 F 0.57138(12) 0.43634(13) 0.37501(11) 0.0578(7) Uani 1 1 d . . . . .
C4_1 C 0.54578(19) 0.4643(2) 0.32414(17) 0.0378(9) Uani 1 1 d . . . . .
F4_1 F 0.46502(11) 0.52207(12) 0.38046(9) 0.0418(5) Uani 1 1 d . . . . .
C5_1 C 0.49087(16) 0.50880(18) 0.32665(15) 0.0269(7) Uani 1 1 d . . . . .
F1_2 F 0.30402(8) 0.64559(10) 0.27888(7) 0.0240(4) Uani 1 1 d . . . . .
C1_3 C 0.43044(14) 0.67773(16) 0.30450(12) 0.0175(6) Uani 1 1 d . . . . .
N1_3 N 0.42414(12) 0.71539(14) 0.35681(11) 0.0199(5) Uani 1 1 d . . . . .
C2_3 C 0.46516(16) 0.77555(18) 0.35735(15) 0.0276(7) Uani 1 1 d . . . . .
H2_3 H 0.4691 0.8099 0.3887 0.033 Uiso 1 1 calc R U . . .
N2_3 N 0.47651(12) 0.71646(13) 0.27396(10) 0.0182(5) Uani 1 1 d . . . . .
C3_3 C 0.49828(16) 0.77682(17) 0.30571(14) 0.0266(7) Uani 1 1 d . . . . .
H3_3 H 0.5302 0.8118 0.2932 0.032 Uiso 1 1 calc R U . . .
C4_3 C 0.49726(15) 0.70413(16) 0.21313(13) 0.0186(6) Uani 1 1 d . . . . .
C5_3 C 0.56140(15) 0.67848(17) 0.20253(13) 0.0202(6) Uani 1 1 d . . . . .
C6_3 C 0.58133(16) 0.67031(17) 0.14356(13) 0.0234(7) Uani 1 1 d . . . . .
H6_3 H 0.6251 0.6532 0.1352 0.028 Uiso 1 1 calc R U . . .
C7_3 C 0.53871(17) 0.68668(17) 0.09658(14) 0.0250(7) Uani 1 1 d . . . . .
C8_3 C 0.47538(16) 0.71288(18) 0.10936(14) 0.0248(7) Uani 1 1 d . . . . .
H8_3 H 0.4462 0.7243 0.0773 0.030 Uiso 1 1 calc R U . . .
C9_3 C 0.45302(15) 0.72301(17) 0.16739(13) 0.0210(7) Uani 1 1 d . . . . .
C10_3 C 0.60934(16) 0.66091(18) 0.25233(14) 0.0257(7) Uani 1 1 d . . . . .
H10A_3 H 0.6477 0.6343 0.2363 0.038 Uiso 1 1 calc R U . . .
H10B_3 H 0.5867 0.6310 0.2822 0.038 Uiso 1 1 calc R U . . .
H10C_3 H 0.6248 0.7061 0.2708 0.038 Uiso 1 1 calc R U . . .
C11_3 C 0.5613(2) 0.6755(2) 0.03301(14) 0.0384(9) Uani 1 1 d . . . . .
H11A_3 H 0.5253 0.6525 0.0102 0.058 Uiso 1 1 calc R U . . .
H11B_3 H 0.6008 0.6442 0.0325 0.058 Uiso 1 1 calc R U . . .
H11C_3 H 0.5723 0.7226 0.0152 0.058 Uiso 1 1 calc R U . . .
C12_3 C 0.38542(15) 0.75487(19) 0.18006(15) 0.0269(7) Uani 1 1 d . . . . .
H12A_3 H 0.3623 0.7645 0.1424 0.040 Uiso 1 1 calc R U . . .
H12B_3 H 0.3907 0.8004 0.2022 0.040 Uiso 1 1 calc R U . . .
H12C_3 H 0.3592 0.7205 0.2038 0.040 Uiso 1 1 calc R U . . .
C13_3 C 0.37739(14) 0.70173(16) 0.40499(13) 0.0185(6) Uani 1 1 d . . . . .
C14_3 C 0.31407(15) 0.73292(17) 0.40104(13) 0.0207(7) Uani 1 1 d . . . . .
C15_3 C 0.27075(15) 0.72246(18) 0.44879(13) 0.0244(7) Uani 1 1 d . . . . .
H15_3 H 0.2272 0.7427 0.4470 0.029 Uiso 1 1 calc R U . . .
C16_3 C 0.28926(16) 0.68364(17) 0.49865(13) 0.0242(7) Uani 1 1 d . . . . .
C17_3 C 0.35365(17) 0.65669(18) 0.50213(14) 0.0263(7) Uani 1 1 d . . . . .
H17_3 H 0.3671 0.6314 0.5370 0.032 Uiso 1 1 calc R U . . .
C18_3 C 0.39928(15) 0.66571(17) 0.45581(13) 0.0225(7) Uani 1 1 d . . . . .
C19_3 C 0.29383(17) 0.77963(19) 0.34964(14) 0.0290(8) Uani 1 1 d . . . . .
H19A_3 H 0.3298 0.8140 0.3405 0.044 Uiso 1 1 calc R U . . .
H19B_3 H 0.2532 0.8065 0.3599 0.044 Uiso 1 1 calc R U . . .
H19C_3 H 0.2852 0.7490 0.3148 0.044 Uiso 1 1 calc R U . . .
C20_3 C 0.24021(18) 0.6712(2) 0.54875(14) 0.0351(9) Uani 1 1 d . . . . .
H20A_3 H 0.2057 0.7089 0.5478 0.053 Uiso 1 1 calc R U . . .
H20B_3 H 0.2638 0.6731 0.5870 0.053 Uiso 1 1 calc R U . . .
H20C_3 H 0.2193 0.6234 0.5440 0.053 Uiso 1 1 calc R U . . .
C21_3 C 0.46998(18) 0.6407(2) 0.46406(16) 0.0387(9) Uani 1 1 d . . . . .
H21A_3 H 0.4938 0.6437 0.4260 0.058 Uiso 1 1 calc R U . . .
H21B_3 H 0.4701 0.5903 0.4781 0.058 Uiso 1 1 calc R U . . .
H21C_3 H 0.4922 0.6717 0.4934 0.058 Uiso 1 1 calc R U . . .
C1_4 C 0.32831(14) 0.51439(16) 0.25008(13) 0.0182(6) Uani 1 1 d . . . . .
N1_4 N 0.29913(12) 0.50217(14) 0.19613(10) 0.0203(6) Uani 1 1 d . . . . .
C2_4 C 0.24742(18) 0.45267(19) 0.20049(14) 0.0310(8) Uani 1 1 d . . . . .
H2_4 H 0.2194 0.4366 0.1690 0.037 Uiso 1 1 calc R U . . .
N2_4 N 0.29465(12) 0.46915(14) 0.28708(10) 0.0193(5) Uani 1 1 d . . . . .
C3_4 C 0.24434(17) 0.43174(19) 0.25746(14) 0.0299(8) Uani 1 1 d . . . . .
H3_4 H 0.2138 0.3980 0.2743 0.036 Uiso 1 1 calc R U . . .
C4_4 C 0.32113(15) 0.52986(17) 0.13919(12) 0.0200(6) Uani 1 1 d . . . . .
C5_4 C 0.36562(16) 0.48791(17) 0.10638(14) 0.0231(7) Uani 1 1 d . . . . .
C6_4 C 0.38518(16) 0.51294(18) 0.05057(13) 0.0239(7) Uani 1 1 d . . . . .
H6_4 H 0.4158 0.4853 0.0276 0.029 Uiso 1 1 calc R U . . .
C7_4 C 0.36065(16) 0.57752(18) 0.02818(13) 0.0247(7) Uani 1 1 d . . . . .
C8_4 C 0.31537(16) 0.61711(18) 0.06165(13) 0.0247(7) Uani 1 1 d . . . . .
H8_4 H 0.2983 0.6612 0.0459 0.030 Uiso 1 1 calc R U . . .
C9_4 C 0.29420(15) 0.59421(18) 0.11751(13) 0.0220(7) Uani 1 1 d . . . . .
C10_4 C 0.24254(16) 0.63541(19) 0.15232(14) 0.0283(8) Uani 1 1 d . . . . .
H10A_4 H 0.2334 0.6818 0.1326 0.042 Uiso 1 1 calc R U . . .
H10B_4 H 0.2592 0.6444 0.1927 0.042 Uiso 1 1 calc R U . . .
H10C_4 H 0.2013 0.6068 0.1544 0.042 Uiso 1 1 calc R U . . .
C11_4 C 0.39259(18) 0.41697(18) 0.13009(15) 0.0303(8) Uani 1 1 d . . . . .
H11A_4 H 0.3563 0.3814 0.1326 0.045 Uiso 1 1 calc R U . . .
H11B_4 H 0.4116 0.4247 0.1698 0.045 Uiso 1 1 calc R U . . .
H11C_4 H 0.4273 0.3987 0.1033 0.045 Uiso 1 1 calc R U . . .
C12_4 C 0.38123(18) 0.6040(2) -0.03281(14) 0.0326(8) Uani 1 1 d . . . . .
H12A_4 H 0.3454 0.5939 -0.0614 0.049 Uiso 1 1 calc R U . . .
H12B_4 H 0.4220 0.5788 -0.0453 0.049 Uiso 1 1 calc R U . . .
H12C_4 H 0.3896 0.6564 -0.0313 0.049 Uiso 1 1 calc R U . . .
C13_4 C 0.31107(15) 0.45694(16) 0.34902(13) 0.0189(6) Uani 1 1 d . . . . .
C14_4 C 0.35827(15) 0.40388(17) 0.36222(13) 0.0210(6) Uani 1 1 d . . . . .
C15_4 C 0.37372(15) 0.39255(18) 0.42188(14) 0.0250(7) Uani 1 1 d . . . . .
H15_4 H 0.4062 0.3571 0.4321 0.030 Uiso 1 1 calc R U . . .
C16_4 C 0.34274(15) 0.43184(19) 0.46698(13) 0.0251(7) Uani 1 1 d . . . . .
C17_4 C 0.29474(15) 0.48240(18) 0.45161(13) 0.0238(7) Uani 1 1 d . . . . .
H17_4 H 0.2727 0.5086 0.4823 0.029 Uiso 1 1 calc R U . . .
C18_4 C 0.27775(14) 0.49617(17) 0.39242(13) 0.0189(6) Uani 1 1 d . . . . .
C19_4 C 0.39139(17) 0.36012(18) 0.31418(15) 0.0286(8) Uani 1 1 d . . . . .
H19A_4 H 0.3580 0.3299 0.2941 0.043 Uiso 1 1 calc R U . . .
H19B_4 H 0.4258 0.3290 0.3318 0.043 Uiso 1 1 calc R U . . .
H19C_4 H 0.4120 0.3929 0.2852 0.043 Uiso 1 1 calc R U . . .
C20_4 C 0.36215(18) 0.4213(2) 0.53115(15) 0.0407(10) Uani 1 1 d . . . . .
H20A_4 H 0.3657 0.3693 0.5398 0.061 Uiso 1 1 calc R U . . .
H20B_4 H 0.3281 0.4431 0.5569 0.061 Uiso 1 1 calc R U . . .
H20C_4 H 0.4053 0.4448 0.5385 0.061 Uiso 1 1 calc R U . . .
C21_4 C 0.22482(16) 0.55106(18) 0.37713(14) 0.0254(7) Uani 1 1 d . . . . .
H21A_4 H 0.2442 0.5892 0.3521 0.038 Uiso 1 1 calc R U . . .
H21B_4 H 0.2073 0.5727 0.4138 0.038 Uiso 1 1 calc R U . . .
H21C_4 H 0.1885 0.5271 0.3555 0.038 Uiso 1 1 calc R U . . .

loop_
_atom_site_aniso_label
_atom_site_aniso_U_11
_atom_site_aniso_U_22
_atom_site_aniso_U_33
_atom_site_aniso_U_23
_atom_site_aniso_U_13
_atom_site_aniso_U_12
Ni1 0.0177(2) 0.0169(2) 0.01374(19) 0.00038(16) 0.00066(15) -0.00192(16)
C1_1 0.0190(14) 0.0142(15) 0.0237(16) -0.0004(13) 0.0002(12) -0.0050(12)
F1_1 0.0338(11) 0.0307(11) 0.0227(10) -0.0009(8) 0.0019(8) -0.0045(8)
N1_1 0.0285(16) 0.0309(18) 0.058(2) -0.0024(16) -0.0063(15) -0.0002(13)
C2_1 0.0229(16) 0.0238(17) 0.0273(17) 0.0002(14) -0.0007(13) -0.0056(13)
F2_1 0.0364(12) 0.0404(13) 0.0555(14) -0.0132(11) 0.0173(10) -0.0006(10)
C3_1 0.0257(17) 0.0247(18) 0.041(2) -0.0063(16) 0.0060(15) -0.0059(14)
F3_1 0.0662(17) 0.0501(15) 0.0571(15) 0.0125(12) -0.0341(13) 0.0071(13)
C4_1 0.043(2) 0.028(2) 0.042(2) 0.0083(17) -0.0202(18) -0.0042(17)
F4_1 0.0542(14) 0.0438(13) 0.0275(11) 0.0042(10) -0.0050(10) -0.0019(11)
C5_1 0.0295(18) 0.0245(18) 0.0265(18) 0.0018(14) -0.0023(14) -0.0050(14)
F1_2 0.0240(9) 0.0228(9) 0.0250(9) -0.0016(8) -0.0008(7) -0.0005(8)
C1_3 0.0175(14) 0.0202(16) 0.0148(14) -0.0004(12) 0.0000(11) 0.0039(12)
N1_3 0.0217(13) 0.0197(14) 0.0183(13) -0.0040(11) 0.0031(10) -0.0023(11)
C2_3 0.0307(18) 0.0256(18) 0.0265(17) -0.0091(14) 0.0067(14) -0.0082(15)
N2_3 0.0198(12) 0.0172(13) 0.0174(12) -0.0023(11) 0.0028(10) -0.0033(10)
C3_3 0.0296(17) 0.0214(17) 0.0288(17) -0.0071(14) 0.0083(14) -0.0092(14)
C4_3 0.0215(15) 0.0160(15) 0.0182(15) -0.0009(12) 0.0036(12) -0.0024(12)
C5_3 0.0219(15) 0.0176(15) 0.0211(15) -0.0005(13) 0.0004(12) -0.0017(13)
C6_3 0.0219(16) 0.0238(17) 0.0245(16) -0.0028(14) 0.0064(13) 0.0019(13)
C7_3 0.0328(18) 0.0224(17) 0.0199(15) -0.0019(14) 0.0049(13) -0.0028(14)
C8_3 0.0281(17) 0.0255(18) 0.0209(16) 0.0030(14) -0.0019(13) -0.0025(14)
C9_3 0.0225(15) 0.0182(16) 0.0221(16) 0.0007(13) 0.0033(12) -0.0037(13)
C10_3 0.0250(17) 0.0272(18) 0.0248(16) 0.0003(15) -0.0021(13) 0.0014(14)
C11_3 0.047(2) 0.048(2) 0.0197(17) -0.0040(17) 0.0068(16) 0.0047(19)
C12_3 0.0226(16) 0.0306(18) 0.0276(17) 0.0049(15) 0.0022(13) 0.0002(14)
C13_3 0.0196(15) 0.0198(16) 0.0161(14) -0.0004(12) 0.0029(11) -0.0039(12)
C14_3 0.0252(16) 0.0197(16) 0.0173(14) -0.0005(13) -0.0015(12) 0.0012(13)
C15_3 0.0204(15) 0.0317(18) 0.0212(16) -0.0024(14) 0.0022(12) -0.0010(14)
C16_3 0.0311(18) 0.0247(18) 0.0168(15) -0.0031(13) 0.0039(13) -0.0066(14)
C17_3 0.0360(19) 0.0260(18) 0.0168(15) 0.0028(14) -0.0041(13) -0.0042(15)
C18_3 0.0225(16) 0.0237(17) 0.0213(15) -0.0009(13) -0.0030(12) 0.0032(13)
C19_3 0.0332(18) 0.0304(19) 0.0235(17) 0.0038(15) -0.0012(14) 0.0113(15)
C20_3 0.042(2) 0.041(2) 0.0226(17) -0.0038(16) 0.0101(15) -0.0133(17)
C21_3 0.0320(19) 0.051(2) 0.034(2) -0.0018(18) -0.0062(16) 0.0142(18)
C1_4 0.0198(15) 0.0193(15) 0.0154(14) 0.0023(13) 0.0013(12) 0.0019(12)
N1_4 0.0241(13) 0.0227(14) 0.0141(12) 0.0021(11) -0.0022(10) -0.0061(11)
C2_4 0.039(2) 0.034(2) 0.0201(16) 0.0034(15) -0.0073(14) -0.0171(16)
N2_4 0.0221(13) 0.0215(14) 0.0144(12) 0.0022(10) -0.0006(10) -0.0050(11)
C3_4 0.0328(19) 0.0332(19) 0.0237(16) 0.0039(15) -0.0024(14) -0.0171(16)
C4_4 0.0230(15) 0.0238(17) 0.0133(14) 0.0007(13) -0.0015(12) -0.0053(13)
C5_4 0.0292(17) 0.0215(17) 0.0186(15) 0.0011(13) -0.0048(12) -0.0002(13)
C6_4 0.0260(16) 0.0279(17) 0.0178(15) -0.0027(13) 0.0005(13) 0.0027(14)
C7_4 0.0282(17) 0.0303(19) 0.0156(15) 0.0018(14) 0.0015(13) -0.0023(14)
C8_4 0.0279(17) 0.0270(18) 0.0193(15) 0.0054(14) -0.0010(13) 0.0025(14)
C9_4 0.0192(15) 0.0289(18) 0.0178(15) 0.0010(14) -0.0015(12) -0.0020(13)
C10_4 0.0246(17) 0.040(2) 0.0206(16) 0.0025(15) 0.0013(13) 0.0047(15)
C11_4 0.042(2) 0.0256(19) 0.0231(16) -0.0022(14) -0.0052(15) 0.0049(15)
C12_4 0.038(2) 0.040(2) 0.0198(16) 0.0071(15) 0.0068(14) -0.0009(17)
C13_4 0.0223(16) 0.0189(16) 0.0156(14) 0.0027(12) -0.0017(12) -0.0066(13)
C14_4 0.0219(15) 0.0202(16) 0.0208(15) 0.0028(13) 0.0029(12) -0.0025(13)
C15_4 0.0172(15) 0.0311(19) 0.0269(17) 0.0094(14) 0.0015(12) 0.0026(13)
C16_4 0.0213(16) 0.039(2) 0.0150(15) 0.0064(14) 0.0006(12) -0.0034(14)
C17_4 0.0219(16) 0.0329(19) 0.0164(15) -0.0005(14) 0.0021(12) -0.0015(14)
C18_4 0.0175(15) 0.0205(16) 0.0188(15) 0.0019(12) 0.0003(11) -0.0016(12)
C19_4 0.0303(18) 0.0243(18) 0.0313(18) 0.0015(15) 0.0068(14) 0.0016(15)
C20_4 0.0312(19) 0.070(3) 0.0207(17) 0.0105(18) -0.0010(14) 0.0105(19)
C21_4 0.0234(16) 0.0272(18) 0.0256(17) 0.0026(14) 0.0006(13) 0.0027(14)

_geom_special_details            
;
 All esds (except the esd in the dihedral angle between two l.s. planes)
 are estimated using the full covariance matrix.  The cell esds are taken
 into account individually in the estimation of esds in distances, angles
 and torsion angles; correlations between esds in cell parameters are only
 used when they are defined by crystal symmetry.  An approximate (isotropic)
 treatment of cell esds is used for estimating esds involving l.s. planes.
;

loop_
_geom_bond_atom_site_label_1
_geom_bond_atom_site_label_2
_geom_bond_distance
_geom_bond_site_symmetry_2
_geom_bond_publ_flag
Ni1 F1_2 1.8591(18) . ?
Ni1 C1_1 1.883(3) . ?
Ni1 C1_3 1.920(3) . ?
Ni1 C1_4 1.923(3) . ?
C1_1 C2_1 1.377(4) . ?
C1_1 C5_1 1.391(4) . ?
F1_1 C2_1 1.344(4) . ?
N1_1 C4_1 1.314(5) . ?
N1_1 C3_1 1.317(5) . ?
C2_1 C3_1 1.381(5) . ?
F2_1 C3_1 1.342(4) . ?
F3_1 C4_1 1.355(4) . ?
C4_1 C5_1 1.372(5) . ?
F4_1 C5_1 1.338(4) . ?
C1_3 N2_3 1.353(4) . ?
C1_3 N1_3 1.370(4) . ?
N1_3 C2_3 1.379(4) . ?
N1_3 C13_3 1.453(4) . ?
C2_3 C3_3 1.336(4) . ?
C2_3 H2_3 0.9500 . ?
N2_3 C3_3 1.391(4) . ?
N2_3 C4_3 1.446(3) . ?
C3_3 H3_3 0.9500 . ?
C4_3 C5_3 1.389(4) . ?
C4_3 C9_3 1.401(4) . ?
C5_3 C6_3 1.392(4) . ?
C5_3 C10_3 1.509(4) . ?
C6_3 C7_3 1.390(4) . ?
C6_3 H6_3 0.9500 . ?
C7_3 C8_3 1.387(5) . ?
C7_3 C11_3 1.512(4) . ?
C8_3 C9_3 1.391(4) . ?
C8_3 H8_3 0.9500 . ?
C9_3 C12_3 1.503(4) . ?
C10_3 H10A_3 0.9800 . ?
C10_3 H10B_3 0.9800 . ?
C10_3 H10C_3 0.9800 . ?
C11_3 H11A_3 0.9800 . ?
C11_3 H11B_3 0.9800 . ?
C11_3 H11C_3 0.9800 . ?
C12_3 H12A_3 0.9800 . ?
C12_3 H12B_3 0.9800 . ?
C12_3 H12C_3 0.9800 . ?
C13_3 C18_3 1.391(4) . ?
C13_3 C14_3 1.395(4) . ?
C14_3 C15_3 1.393(4) . ?
C14_3 C19_3 1.496(4) . ?
C15_3 C16_3 1.380(4) . ?
C15_3 H15_3 0.9500 . ?
C16_3 C17_3 1.384(5) . ?
C16_3 C20_3 1.511(4) . ?
C17_3 C18_3 1.395(4) . ?
C17_3 H17_3 0.9500 . ?
C18_3 C21_3 1.501(4) . ?
C19_3 H19A_3 0.9800 . ?
C19_3 H19B_3 0.9800 . ?
C19_3 H19C_3 0.9800 . ?
C20_3 H20A_3 0.9800 . ?
C20_3 H20B_3 0.9800 . ?
C20_3 H20C_3 0.9800 . ?
C21_3 H21A_3 0.9800 . ?
C21_3 H21B_3 0.9800 . ?
C21_3 H21C_3 0.9800 . ?
C1_4 N2_4 1.356(4) . ?
C1_4 N1_4 1.364(4) . ?
N1_4 C2_4 1.383(4) . ?
N1_4 C4_4 1.446(4) . ?
C2_4 C3_4 1.338(5) . ?
C2_4 H2_4 0.9500 . ?
N2_4 C3_4 1.390(4) . ?
N2_4 C13_4 1.447(4) . ?
C3_4 H3_4 0.9500 . ?
C4_4 C9_4 1.390(4) . ?
C4_4 C5_4 1.391(4) . ?
C5_4 C6_4 1.392(4) . ?
C5_4 C11_4 1.511(4) . ?
C6_4 C7_4 1.382(4) . ?
C6_4 H6_4 0.9500 . ?
C7_4 C8_4 1.386(4) . ?
C7_4 C12_4 1.511(4) . ?
C8_4 C9_4 1.390(4) . ?
C8_4 H8_4 0.9500 . ?
C9_4 C10_4 1.503(4) . ?
C10_4 H10A_4 0.9800 . ?
C10_4 H10B_4 0.9800 . ?
C10_4 H10C_4 0.9800 . ?
C11_4 H11A_4 0.9800 . ?
C11_4 H11B_4 0.9800 . ?
C11_4 H11C_4 0.9800 . ?
C12_4 H12A_4 0.9800 . ?
C12_4 H12B_4 0.9800 . ?
C12_4 H12C_4 0.9800 . ?
C13_4 C18_4 1.385(4) . ?
C13_4 C14_4 1.392(4) . ?
C14_4 C15_4 1.391(4) . ?
C14_4 C19_4 1.501(4) . ?
C15_4 C16_4 1.391(5) . ?
C15_4 H15_4 0.9500 . ?
C16_4 C17_4 1.382(4) . ?
C16_4 C20_4 1.505(4) . ?
C17_4 C18_4 1.396(4) . ?
C17_4 H17_4 0.9500 . ?
C18_4 C21_4 1.505(4) . ?
C19_4 H19A_4 0.9800 . ?
C19_4 H19B_4 0.9800 . ?
C19_4 H19C_4 0.9800 . ?
C20_4 H20A_4 0.9800 . ?
C20_4 H20B_4 0.9800 . ?
C20_4 H20C_4 0.9800 . ?
C21_4 H21A_4 0.9800 . ?
C21_4 H21B_4 0.9800 . ?
C21_4 H21C_4 0.9800 . ?

loop_
_geom_angle_atom_site_label_1
_geom_angle_atom_site_label_2
_geom_angle_atom_site_label_3
_geom_angle
_geom_angle_site_symmetry_1
_geom_angle_site_symmetry_3
_geom_angle_publ_flag
F1_2 Ni1 C1_1 178.20(11) . . ?
F1_2 Ni1 C1_3 89.60(10) . . ?
C1_1 Ni1 C1_3 91.95(12) . . ?
F1_2 Ni1 C1_4 84.72(10) . . ?
C1_1 Ni1 C1_4 93.73(12) . . ?
C1_3 Ni1 C1_4 174.31(12) . . ?
C2_1 C1_1 C5_1 112.1(3) . . ?
C2_1 C1_1 Ni1 125.2(2) . . ?
C5_1 C1_1 Ni1 122.6(2) . . ?
C4_1 N1_1 C3_1 114.4(3) . . ?
F1_1 C2_1 C1_1 120.2(3) . . ?
F1_1 C2_1 C3_1 117.1(3) . . ?
C1_1 C2_1 C3_1 122.7(3) . . ?
N1_1 C3_1 F2_1 115.9(3) . . ?
N1_1 C3_1 C2_1 123.9(3) . . ?
F2_1 C3_1 C2_1 120.1(3) . . ?
N1_1 C4_1 F3_1 115.1(3) . . ?
N1_1 C4_1 C5_1 125.2(3) . . ?
F3_1 C4_1 C5_1 119.7(4) . . ?
F4_1 C5_1 C4_1 117.2(3) . . ?
F4_1 C5_1 C1_1 121.2(3) . . ?
C4_1 C5_1 C1_1 121.6(3) . . ?
N2_3 C1_3 N1_3 103.3(2) . . ?
N2_3 C1_3 Ni1 126.7(2) . . ?
N1_3 C1_3 Ni1 129.9(2) . . ?
C1_3 N1_3 C2_3 111.1(2) . . ?
C1_3 N1_3 C13_3 127.6(3) . . ?
C2_3 N1_3 C13_3 121.1(2) . . ?
C3_3 C2_3 N1_3 107.6(3) . . ?
C3_3 C2_3 H2_3 126.2 . . ?
N1_3 C2_3 H2_3 126.2 . . ?
C1_3 N2_3 C3_3 112.0(2) . . ?
C1_3 N2_3 C4_3 126.3(2) . . ?
C3_3 N2_3 C4_3 121.3(2) . . ?
C2_3 C3_3 N2_3 106.0(3) . . ?
C2_3 C3_3 H3_3 127.0 . . ?
N2_3 C3_3 H3_3 127.0 . . ?
C5_3 C4_3 C9_3 122.9(3) . . ?
C5_3 C4_3 N2_3 118.8(3) . . ?
C9_3 C4_3 N2_3 118.2(3) . . ?
C4_3 C5_3 C6_3 117.7(3) . . ?
C4_3 C5_3 C10_3 122.3(3) . . ?
C6_3 C5_3 C10_3 120.0(3) . . ?
C7_3 C6_3 C5_3 121.5(3) . . ?
C7_3 C6_3 H6_3 119.2 . . ?
C5_3 C6_3 H6_3 119.2 . . ?
C8_3 C7_3 C6_3 118.7(3) . . ?
C8_3 C7_3 C11_3 121.1(3) . . ?
C6_3 C7_3 C11_3 120.3(3) . . ?
C7_3 C8_3 C9_3 122.3(3) . . ?
C7_3 C8_3 H8_3 118.8 . . ?
C9_3 C8_3 H8_3 118.8 . . ?
C8_3 C9_3 C4_3 116.8(3) . . ?
C8_3 C9_3 C12_3 121.3(3) . . ?
C4_3 C9_3 C12_3 121.9(3) . . ?
C5_3 C10_3 H10A_3 109.5 . . ?
C5_3 C10_3 H10B_3 109.5 . . ?
H10A_3 C10_3 H10B_3 109.5 . . ?
C5_3 C10_3 H10C_3 109.5 . . ?
H10A_3 C10_3 H10C_3 109.5 . . ?
H10B_3 C10_3 H10C_3 109.5 . . ?
C7_3 C11_3 H11A_3 109.5 . . ?
C7_3 C11_3 H11B_3 109.5 . . ?
H11A_3 C11_3 H11B_3 109.5 . . ?
C7_3 C11_3 H11C_3 109.5 . . ?
H11A_3 C11_3 H11C_3 109.5 . . ?
H11B_3 C11_3 H11C_3 109.5 . . ?
C9_3 C12_3 H12A_3 109.5 . . ?
C9_3 C12_3 H12B_3 109.5 . . ?
H12A_3 C12_3 H12B_3 109.5 . . ?
C9_3 C12_3 H12C_3 109.5 . . ?
H12A_3 C12_3 H12C_3 109.5 . . ?
H12B_3 C12_3 H12C_3 109.5 . . ?
C18_3 C13_3 C14_3 122.3(3) . . ?
C18_3 C13_3 N1_3 119.4(3) . . ?
C14_3 C13_3 N1_3 117.9(3) . . ?
C15_3 C14_3 C13_3 117.4(3) . . ?
C15_3 C14_3 C19_3 120.3(3) . . ?
C13_3 C14_3 C19_3 122.2(3) . . ?
C16_3 C15_3 C14_3 122.0(3) . . ?
C16_3 C15_3 H15_3 119.0 . . ?
C14_3 C15_3 H15_3 119.0 . . ?
C15_3 C16_3 C17_3 118.8(3) . . ?
C15_3 C16_3 C20_3 120.6(3) . . ?
C17_3 C16_3 C20_3 120.6(3) . . ?
C16_3 C17_3 C18_3 121.7(3) . . ?
C16_3 C17_3 H17_3 119.1 . . ?
C18_3 C17_3 H17_3 119.1 . . ?
C13_3 C18_3 C17_3 117.5(3) . . ?
C13_3 C18_3 C21_3 123.0(3) . . ?
C17_3 C18_3 C21_3 119.3(3) . . ?
C14_3 C19_3 H19A_3 109.5 . . ?
C14_3 C19_3 H19B_3 109.5 . . ?
H19A_3 C19_3 H19B_3 109.5 . . ?
C14_3 C19_3 H19C_3 109.5 . . ?
H19A_3 C19_3 H19C_3 109.5 . . ?
H19B_3 C19_3 H19C_3 109.5 . . ?
C16_3 C20_3 H20A_3 109.5 . . ?
C16_3 C20_3 H20B_3 109.5 . . ?
H20A_3 C20_3 H20B_3 109.5 . . ?
C16_3 C20_3 H20C_3 109.5 . . ?
H20A_3 C20_3 H20C_3 109.5 . . ?
H20B_3 C20_3 H20C_3 109.5 . . ?
C18_3 C21_3 H21A_3 109.5 . . ?
C18_3 C21_3 H21B_3 109.5 . . ?
H21A_3 C21_3 H21B_3 109.5 . . ?
C18_3 C21_3 H21C_3 109.5 . . ?
H21A_3 C21_3 H21C_3 109.5 . . ?
H21B_3 C21_3 H21C_3 109.5 . . ?
N2_4 C1_4 N1_4 103.3(2) . . ?
N2_4 C1_4 Ni1 123.9(2) . . ?
N1_4 C1_4 Ni1 130.5(2) . . ?
C1_4 N1_4 C2_4 111.5(2) . . ?
C1_4 N1_4 C4_4 126.7(2) . . ?
C2_4 N1_4 C4_4 121.6(2) . . ?
C3_4 C2_4 N1_4 107.0(3) . . ?
C3_4 C2_4 H2_4 126.5 . . ?
N1_4 C2_4 H2_4 126.5 . . ?
C1_4 N2_4 C3_4 111.8(2) . . ?
C1_4 N2_4 C13_4 124.9(2) . . ?
C3_4 N2_4 C13_4 123.2(2) . . ?
C2_4 C3_4 N2_4 106.3(3) . . ?
C2_4 C3_4 H3_4 126.8 . . ?
N2_4 C3_4 H3_4 126.8 . . ?
C9_4 C4_4 C5_4 122.5(3) . . ?
C9_4 C4_4 N1_4 119.5(3) . . ?
C5_4 C4_4 N1_4 117.9(3) . . ?
C4_4 C5_4 C6_4 118.3(3) . . ?
C4_4 C5_4 C11_4 121.5(3) . . ?
C6_4 C5_4 C11_4 120.2(3) . . ?
C7_4 C6_4 C5_4 120.9(3) . . ?
C7_4 C6_4 H6_4 119.6 . . ?
C5_4 C6_4 H6_4 119.6 . . ?
C6_4 C7_4 C8_4 119.2(3) . . ?
C6_4 C7_4 C12_4 120.7(3) . . ?
C8_4 C7_4 C12_4 120.0(3) . . ?
C7_4 C8_4 C9_4 122.0(3) . . ?
C7_4 C8_4 H8_4 119.0 . . ?
C9_4 C8_4 H8_4 119.0 . . ?
C8_4 C9_4 C4_4 117.2(3) . . ?
C8_4 C9_4 C10_4 121.8(3) . . ?
C4_4 C9_4 C10_4 121.0(3) . . ?
C9_4 C10_4 H10A_4 109.5 . . ?
C9_4 C10_4 H10B_4 109.5 . . ?
H10A_4 C10_4 H10B_4 109.5 . . ?
C9_4 C10_4 H10C_4 109.5 . . ?
H10A_4 C10_4 H10C_4 109.5 . . ?
H10B_4 C10_4 H10C_4 109.5 . . ?
C5_4 C11_4 H11A_4 109.5 . . ?
C5_4 C11_4 H11B_4 109.5 . . ?
H11A_4 C11_4 H11B_4 109.5 . . ?
C5_4 C11_4 H11C_4 109.5 . . ?
H11A_4 C11_4 H11C_4 109.5 . . ?
H11B_4 C11_4 H11C_4 109.5 . . ?
C7_4 C12_4 H12A_4 109.5 . . ?
C7_4 C12_4 H12B_4 109.5 . . ?
H12A_4 C12_4 H12B_4 109.5 . . ?
C7_4 C12_4 H12C_4 109.5 . . ?
H12A_4 C12_4 H12C_4 109.5 . . ?
H12B_4 C12_4 H12C_4 109.5 . . ?
C18_4 C13_4 C14_4 122.9(3) . . ?
C18_4 C13_4 N2_4 119.1(3) . . ?
C14_4 C13_4 N2_4 117.9(3) . . ?
C15_4 C14_4 C13_4 117.5(3) . . ?
C15_4 C14_4 C19_4 120.9(3) . . ?
C13_4 C14_4 C19_4 121.6(3) . . ?
C16_4 C15_4 C14_4 121.6(3) . . ?
C16_4 C15_4 H15_4 119.2 . . ?
C14_4 C15_4 H15_4 119.2 . . ?
C17_4 C16_4 C15_4 118.6(3) . . ?
C17_4 C16_4 C20_4 120.4(3) . . ?
C15_4 C16_4 C20_4 121.0(3) . . ?
C16_4 C17_4 C18_4 122.0(3) . . ?
C16_4 C17_4 H17_4 119.0 . . ?
C18_4 C17_4 H17_4 119.0 . . ?
C13_4 C18_4 C17_4 117.3(3) . . ?
C13_4 C18_4 C21_4 122.0(3) . . ?
C17_4 C18_4 C21_4 120.8(3) . . ?
C14_4 C19_4 H19A_4 109.5 . . ?
C14_4 C19_4 H19B_4 109.5 . . ?
H19A_4 C19_4 H19B_4 109.5 . . ?
C14_4 C19_4 H19C_4 109.5 . . ?
H19A_4 C19_4 H19C_4 109.5 . . ?
H19B_4 C19_4 H19C_4 109.5 . . ?
C16_4 C20_4 H20A_4 109.5 . . ?
C16_4 C20_4 H20B_4 109.5 . . ?
H20A_4 C20_4 H20B_4 109.5 . . ?
C16_4 C20_4 H20C_4 109.5 . . ?
H20A_4 C20_4 H20C_4 109.5 . . ?
H20B_4 C20_4 H20C_4 109.5 . . ?
C18_4 C21_4 H21A_4 109.5 . . ?
C18_4 C21_4 H21B_4 109.5 . . ?
H21A_4 C21_4 H21B_4 109.5 . . ?
C18_4 C21_4 H21C_4 109.5 . . ?
H21A_4 C21_4 H21C_4 109.5 . . ?
H21B_4 C21_4 H21C_4 109.5 . . ?

loop_
_geom_torsion_atom_site_label_1
_geom_torsion_atom_site_label_2
_geom_torsion_atom_site_label_3
_geom_torsion_atom_site_label_4
_geom_torsion
_geom_torsion_site_symmetry_1
_geom_torsion_site_symmetry_2
_geom_torsion_site_symmetry_3
_geom_torsion_site_symmetry_4
_geom_torsion_publ_flag
C1_3 Ni1 C1_1 C2_1 -105.8(3) . . . . ?
C1_4 Ni1 C1_1 C2_1 74.6(3) . . . . ?
C1_3 Ni1 C1_1 C5_1 77.9(3) . . . . ?
C1_4 Ni1 C1_1 C5_1 -101.6(3) . . . . ?
C5_1 C1_1 C2_1 F1_1 -178.3(3) . . . . ?
Ni1 C1_1 C2_1 F1_1 5.0(4) . . . . ?
C5_1 C1_1 C2_1 C3_1 1.5(4) . . . . ?
Ni1 C1_1 C2_1 C3_1 -175.1(2) . . . . ?
C4_1 N1_1 C3_1 F2_1 -179.7(3) . . . . ?
C4_1 N1_1 C3_1 C2_1 -0.8(5) . . . . ?
F1_1 C2_1 C3_1 N1_1 179.3(3) . . . . ?
C1_1 C2_1 C3_1 N1_1 -0.6(5) . . . . ?
F1_1 C2_1 C3_1 F2_1 -1.8(4) . . . . ?
C1_1 C2_1 C3_1 F2_1 178.3(3) . . . . ?
C3_1 N1_1 C4_1 F3_1 -180.0(3) . . . . ?
C3_1 N1_1 C4_1 C5_1 1.1(5) . . . . ?
N1_1 C4_1 C5_1 F4_1 178.7(3) . . . . ?
F3_1 C4_1 C5_1 F4_1 -0.2(5) . . . . ?
N1_1 C4_1 C5_1 C1_1 0.0(6) . . . . ?
F3_1 C4_1 C5_1 C1_1 -178.9(3) . . . . ?
C2_1 C1_1 C5_1 F4_1 -180.0(3) . . . . ?
Ni1 C1_1 C5_1 F4_1 -3.2(4) . . . . ?
C2_1 C1_1 C5_1 C4_1 -1.3(5) . . . . ?
Ni1 C1_1 C5_1 C4_1 175.5(3) . . . . ?
N2_3 C1_3 N1_3 C2_3 0.4(3) . . . . ?
Ni1 C1_3 N1_3 C2_3 -176.6(2) . . . . ?
N2_3 C1_3 N1_3 C13_3 174.8(3) . . . . ?
Ni1 C1_3 N1_3 C13_3 -2.2(5) . . . . ?
C1_3 N1_3 C2_3 C3_3 -0.3(4) . . . . ?
C13_3 N1_3 C2_3 C3_3 -175.1(3) . . . . ?
N1_3 C1_3 N2_3 C3_3 -0.4(3) . . . . ?
Ni1 C1_3 N2_3 C3_3 176.7(2) . . . . ?
N1_3 C1_3 N2_3 C4_3 -173.9(3) . . . . ?
Ni1 C1_3 N2_3 C4_3 3.3(4) . . . . ?
N1_3 C2_3 C3_3 N2_3 0.1(4) . . . . ?
C1_3 N2_3 C3_3 C2_3 0.2(4) . . . . ?
C4_3 N2_3 C3_3 C2_3 174.1(3) . . . . ?
C1_3 N2_3 C4_3 C5_3 -111.0(3) . . . . ?
C3_3 N2_3 C4_3 C5_3 76.1(4) . . . . ?
C1_3 N2_3 C4_3 C9_3 72.9(4) . . . . ?
C3_3 N2_3 C4_3 C9_3 -100.0(3) . . . . ?
C9_3 C4_3 C5_3 C6_3 -1.2(5) . . . . ?
N2_3 C4_3 C5_3 C6_3 -177.0(3) . . . . ?
C9_3 C4_3 C5_3 C10_3 177.8(3) . . . . ?
N2_3 C4_3 C5_3 C10_3 1.9(4) . . . . ?
C4_3 C5_3 C6_3 C7_3 -0.4(5) . . . . ?
C10_3 C5_3 C6_3 C7_3 -179.4(3) . . . . ?
C5_3 C6_3 C7_3 C8_3 1.1(5) . . . . ?
C5_3 C6_3 C7_3 C11_3 -178.5(3) . . . . ?
C6_3 C7_3 C8_3 C9_3 -0.3(5) . . . . ?
C11_3 C7_3 C8_3 C9_3 179.3(3) . . . . ?
C7_3 C8_3 C9_3 C4_3 -1.1(5) . . . . ?
C7_3 C8_3 C9_3 C12_3 177.0(3) . . . . ?
C5_3 C4_3 C9_3 C8_3 1.9(5) . . . . ?
N2_3 C4_3 C9_3 C8_3 177.8(3) . . . . ?
C5_3 C4_3 C9_3 C12_3 -176.2(3) . . . . ?
N2_3 C4_3 C9_3 C12_3 -0.4(4) . . . . ?
C1_3 N1_3 C13_3 C18_3 101.2(4) . . . . ?
C2_3 N1_3 C13_3 C18_3 -85.0(4) . . . . ?
C1_3 N1_3 C13_3 C14_3 -86.1(4) . . . . ?
C2_3 N1_3 C13_3 C14_3 87.7(4) . . . . ?
C18_3 C13_3 C14_3 C15_3 -4.4(5) . . . . ?
N1_3 C13_3 C14_3 C15_3 -176.9(3) . . . . ?
C18_3 C13_3 C14_3 C19_3 172.0(3) . . . . ?
N1_3 C13_3 C14_3 C19_3 -0.5(4) . . . . ?
C13_3 C14_3 C15_3 C16_3 0.8(5) . . . . ?
C19_3 C14_3 C15_3 C16_3 -175.7(3) . . . . ?
C14_3 C15_3 C16_3 C17_3 2.5(5) . . . . ?
C14_3 C15_3 C16_3 C20_3 -177.9(3) . . . . ?
C15_3 C16_3 C17_3 C18_3 -2.2(5) . . . . ?
C20_3 C16_3 C17_3 C18_3 178.2(3) . . . . ?
C14_3 C13_3 C18_3 C17_3 4.7(5) . . . . ?
N1_3 C13_3 C18_3 C17_3 177.1(3) . . . . ?
C14_3 C13_3 C18_3 C21_3 -171.5(3) . . . . ?
N1_3 C13_3 C18_3 C21_3 0.9(5) . . . . ?
C16_3 C17_3 C18_3 C13_3 -1.3(5) . . . . ?
C16_3 C17_3 C18_3 C21_3 175.0(3) . . . . ?
N2_4 C1_4 N1_4 C2_4 2.1(3) . . . . ?
Ni1 C1_4 N1_4 C2_4 -160.8(3) . . . . ?
N2_4 C1_4 N1_4 C4_4 -172.0(3) . . . . ?
Ni1 C1_4 N1_4 C4_4 25.2(5) . . . . ?
C1_4 N1_4 C2_4 C3_4 -1.4(4) . . . . ?
C4_4 N1_4 C2_4 C3_4 173.1(3) . . . . ?
N1_4 C1_4 N2_4 C3_4 -2.1(3) . . . . ?
Ni1 C1_4 N2_4 C3_4 162.2(2) . . . . ?
N1_4 C1_4 N2_4 C13_4 174.1(3) . . . . ?
Ni1 C1_4 N2_4 C13_4 -21.6(4) . . . . ?
N1_4 C2_4 C3_4 N2_4 0.0(4) . . . . ?
C1_4 N2_4 C3_4 C2_4 1.4(4) . . . . ?
C13_4 N2_4 C3_4 C2_4 -174.9(3) . . . . ?
C1_4 N1_4 C4_4 C9_4 -93.5(4) . . . . ?
C2_4 N1_4 C4_4 C9_4 93.0(4) . . . . ?
C1_4 N1_4 C4_4 C5_4 90.7(4) . . . . ?
C2_4 N1_4 C4_4 C5_4 -82.8(4) . . . . ?
C9_4 C4_4 C5_4 C6_4 2.0(5) . . . . ?
N1_4 C4_4 C5_4 C6_4 177.7(3) . . . . ?
C9_4 C4_4 C5_4 C11_4 -178.1(3) . . . . ?
N1_4 C4_4 C5_4 C11_4 -2.4(4) . . . . ?
C4_4 C5_4 C6_4 C7_4 -0.5(5) . . . . ?
C11_4 C5_4 C6_4 C7_4 179.6(3) . . . . ?
C5_4 C6_4 C7_4 C8_4 -0.8(5) . . . . ?
C5_4 C6_4 C7_4 C12_4 -179.1(3) . . . . ?
C6_4 C7_4 C8_4 C9_4 0.6(5) . . . . ?
C12_4 C7_4 C8_4 C9_4 178.9(3) . . . . ?
C7_4 C8_4 C9_4 C4_4 0.9(5) . . . . ?
C7_4 C8_4 C9_4 C10_4 -176.9(3) . . . . ?
C5_4 C4_4 C9_4 C8_4 -2.2(5) . . . . ?
N1_4 C4_4 C9_4 C8_4 -177.8(3) . . . . ?
C5_4 C4_4 C9_4 C10_4 175.6(3) . . . . ?
N1_4 C4_4 C9_4 C10_4 -0.1(4) . . . . ?
C1_4 N2_4 C13_4 C18_4 95.8(4) . . . . ?
C3_4 N2_4 C13_4 C18_4 -88.4(4) . . . . ?
C1_4 N2_4 C13_4 C14_4 -86.6(4) . . . . ?
C3_4 N2_4 C13_4 C14_4 89.2(4) . . . . ?
C18_4 C13_4 C14_4 C15_4 -2.5(5) . . . . ?
N2_4 C13_4 C14_4 C15_4 180.0(3) . . . . ?
C18_4 C13_4 C14_4 C19_4 177.4(3) . . . . ?
N2_4 C13_4 C14_4 C19_4 -0.2(4) . . . . ?
C13_4 C14_4 C15_4 C16_4 0.9(5) . . . . ?
C19_4 C14_4 C15_4 C16_4 -179.0(3) . . . . ?
C14_4 C15_4 C16_4 C17_4 1.0(5) . . . . ?
C14_4 C15_4 C16_4 C20_4 -177.3(3) . . . . ?
C15_4 C16_4 C17_4 C18_4 -1.5(5) . . . . ?
C20_4 C16_4 C17_4 C18_4 176.8(3) . . . . ?
C14_4 C13_4 C18_4 C17_4 2.1(4) . . . . ?
N2_4 C13_4 C18_4 C17_4 179.6(3) . . . . ?
C14_4 C13_4 C18_4 C21_4 -177.4(3) . . . . ?
N2_4 C13_4 C18_4 C21_4 0.1(4) . . . . ?
C16_4 C17_4 C18_4 C13_4 0.0(5) . . . . ?
C16_4 C17_4 C18_4 C21_4 179.4(3) . . . . ?

_refine_diff_density_max         0.883
_refine_diff_density_min         -0.940
_refine_diff_density_rms         0.084

_shelx_res_file                  
;

    fertig_a.res created by SHELXL-2014/7


TITL fertig_a.res in Pbca
REM Old TITL fertig in Pbca
REM SHELXT solution in Pbca
REM R1 0.134,  Rweak 0.002,  Alpha 0.030,  Orientation as input
REM Formula found by SHELXT:  C48 N5 F4 Ni
CELL  0.71073  20.0292  18.4196  22.4625   90.000   90.000   90.000
ZERR   8   0.0016   0.0014   0.0016    0.000    0.000    0.000
LATT  1
SYMM 1/2-X, -Y, 1/2+Z
SYMM -X, 1/2+Y, 1/2-Z
SYMM 1/2+X, 1/2-Y, -Z
SFAC C H N F NI
UNIT 376 384 40 40 8
TEMP -173
L.S. 20
BOND $H
LIST 4
ACTA 52
FMAP -2
CONF
MORE -1
PLAN -5
WGHT    0.076400    5.823200
FVAR       0.17456
NI1   5    0.383415    0.593364    0.276895    11.00000    0.01767    0.01691 =
         0.01374    0.00038    0.00066   -0.00192
RESI 1
C1    1    0.462318    0.537784    0.275425    11.00000    0.01898    0.01419 =
         0.02369   -0.00044    0.00018   -0.00500
F1    4    0.476621    0.542271    0.171268    11.00000    0.03382    0.03073 =
         0.02274   -0.00093    0.00193   -0.00445
N1    3    0.576621    0.444677    0.275102    11.00000    0.02851    0.03088 =
         0.05754   -0.00238   -0.00633   -0.00019
C2    1    0.496318    0.517658    0.224791    11.00000    0.02294    0.02375 =
         0.02726    0.00020   -0.00073   -0.00564
F2    4    0.581406    0.453070    0.175077    11.00000    0.03642    0.04040 =
         0.05547   -0.01324    0.01728   -0.00056
C3    1    0.551224    0.472359    0.226007    11.00000    0.02568    0.02467 =
         0.04056   -0.00628    0.00596   -0.00594
F3    4    0.571375    0.436336    0.375009    11.00000    0.06623    0.05011 =
         0.05712    0.01249   -0.03411    0.00708
C4    1    0.545782    0.464345    0.324135    11.00000    0.04261    0.02839 =
         0.04250    0.00830   -0.02017   -0.00417
F4    4    0.465023    0.522070    0.380465    11.00000    0.05421    0.04384 =
         0.02746    0.00424   -0.00497   -0.00189
C5    1    0.490873    0.508802    0.326650    11.00000    0.02953    0.02451 =
         0.02654    0.00180   -0.00234   -0.00504
RESI 0
RESI 2
F1    4    0.304022    0.645593    0.278882    11.00000    0.02400    0.02281 =
         0.02505   -0.00158   -0.00084   -0.00054
RESI 0
RESI 3
C1    1    0.430445    0.677734    0.304498    11.00000    0.01748    0.02016 =
         0.01482   -0.00041   -0.00004    0.00393
N1    3    0.424144    0.715389    0.356807    11.00000    0.02171    0.01972 =
         0.01835   -0.00402    0.00312   -0.00232
C2    1    0.465157    0.775552    0.357349    11.00000    0.03065    0.02564 =
         0.02653   -0.00906    0.00667   -0.00819
AFIX  43
H2    2    0.469134    0.809854    0.388732    11.00000   -1.20000
AFIX   0
N2    3    0.476512    0.716457    0.273960    11.00000    0.01984    0.01725 =
         0.01740   -0.00235    0.00276   -0.00332
C3    1    0.498279    0.776822    0.305711    11.00000    0.02961    0.02138 =
         0.02882   -0.00710    0.00830   -0.00921
AFIX  43
H3    2    0.530186    0.811818    0.293231    11.00000   -1.20000
AFIX   0
C4    1    0.497259    0.704126    0.213131    11.00000    0.02151    0.01597 =
         0.01820   -0.00091    0.00358   -0.00242
C5    1    0.561395    0.678477    0.202528    11.00000    0.02186    0.01758 =
         0.02109   -0.00049    0.00044   -0.00165
C6    1    0.581331    0.670312    0.143557    11.00000    0.02191    0.02380 =
         0.02454   -0.00283    0.00635    0.00188
AFIX  43
H6    2    0.625071    0.653163    0.135206    11.00000   -1.20000
AFIX   0
C7    1    0.538707    0.686676    0.096581    11.00000    0.03280    0.02240 =
         0.01989   -0.00190    0.00491   -0.00275
C8    1    0.475383    0.712885    0.109361    11.00000    0.02811    0.02550 =
         0.02089    0.00297   -0.00194   -0.00245
AFIX  43
H8    2    0.446249    0.724330    0.077334    11.00000   -1.20000
AFIX   0
C9    1    0.453021    0.723006    0.167386    11.00000    0.02252    0.01825 =
         0.02210    0.00068    0.00331   -0.00369
C10   1    0.609336    0.660909    0.252335    11.00000    0.02500    0.02721 =
         0.02475    0.00033   -0.00208    0.00138
AFIX 137
H10A  2    0.647685    0.634281    0.236292    11.00000   -1.50000
H10B  2    0.586666    0.630975    0.282206    11.00000   -1.50000
H10C  2    0.624784    0.706065    0.270844    11.00000   -1.50000
AFIX   0
C11   1    0.561266    0.675528    0.033014    11.00000    0.04742    0.04796 =
         0.01968   -0.00401    0.00675    0.00468
AFIX 137
H11A  2    0.525325    0.652539    0.010187    11.00000   -1.50000
H11B  2    0.600831    0.644235    0.032471    11.00000   -1.50000
H11C  2    0.572265    0.722584    0.015172    11.00000   -1.50000
AFIX   0
C12   1    0.385421    0.754871    0.180063    11.00000    0.02261    0.03062 =
         0.02758    0.00487    0.00216    0.00024
AFIX 137
H12A  2    0.362286    0.764509    0.142441    11.00000   -1.50000
H12B  2    0.390674    0.800364    0.202195    11.00000   -1.50000
H12C  2    0.359225    0.720520    0.203818    11.00000   -1.50000
AFIX   0
C13   1    0.377386    0.701731    0.404985    11.00000    0.01957    0.01977 =
         0.01609   -0.00038    0.00286   -0.00393
C14   1    0.314070    0.732919    0.401045    11.00000    0.02515    0.01966 =
         0.01726   -0.00049   -0.00154    0.00122
C15   1    0.270751    0.722459    0.448791    11.00000    0.02039    0.03170 =
         0.02121   -0.00240    0.00222   -0.00098
AFIX  43
H15   2    0.227157    0.742659    0.446963    11.00000   -1.20000
AFIX   0
C16   1    0.289261    0.683643    0.498655    11.00000    0.03113    0.02471 =
         0.01683   -0.00311    0.00394   -0.00656
C17   1    0.353648    0.656687    0.502126    11.00000    0.03599    0.02598 =
         0.01680    0.00281   -0.00412   -0.00419
AFIX  43
H17   2    0.367111    0.631381    0.536968    11.00000   -1.20000
AFIX   0
C18   1    0.399285    0.665705    0.455808    11.00000    0.02248    0.02373 =
         0.02127   -0.00094   -0.00302    0.00316
C19   1    0.293831    0.779628    0.349645    11.00000    0.03320    0.03042 =
         0.02346    0.00384   -0.00115    0.01132
AFIX 137
H19A  2    0.329785    0.813958    0.340524    11.00000   -1.50000
H19B  2    0.253216    0.806508    0.359944    11.00000   -1.50000
H19C  2    0.285232    0.749021    0.314792    11.00000   -1.50000
AFIX   0
C20   1    0.240206    0.671153    0.548753    11.00000    0.04161    0.04106 =
         0.02258   -0.00385    0.01010   -0.01327
AFIX 137
H20A  2    0.205741    0.708899    0.547781    11.00000   -1.50000
H20B  2    0.263774    0.673063    0.586954    11.00000   -1.50000
H20C  2    0.219299    0.623401    0.544004    11.00000   -1.50000
AFIX   0
C21   1    0.469985    0.640698    0.464060    11.00000    0.03200    0.05055 =
         0.03362   -0.00181   -0.00616    0.01420
AFIX 137
H21A  2    0.493755    0.643709    0.426007    11.00000   -1.50000
H21B  2    0.470137    0.590336    0.478129    11.00000   -1.50000
H21C  2    0.492235    0.671716    0.493435    11.00000   -1.50000
AFIX   0
RESI 0
RESI 4
C1    1    0.328307    0.514390    0.250085    11.00000    0.01981    0.01930 =
         0.01535    0.00229    0.00133    0.00190
N1    3    0.299134    0.502167    0.196134    11.00000    0.02408    0.02269 =
         0.01411    0.00211   -0.00224   -0.00610
C2    1    0.247424    0.452670    0.200490    11.00000    0.03874    0.03416 =
         0.02010    0.00340   -0.00726   -0.01706
AFIX  43
H2    2    0.219419    0.436591    0.169006    11.00000   -1.20000
AFIX   0
N2    3    0.294648    0.469147    0.287084    11.00000    0.02211    0.02152 =
         0.01441    0.00224   -0.00057   -0.00503
C3    1    0.244339    0.431737    0.257460    11.00000    0.03283    0.03316 =
         0.02374    0.00386   -0.00244   -0.01709
AFIX  43
H3    2    0.213835    0.398015    0.274319    11.00000   -1.20000
AFIX   0
C4    1    0.321135    0.529856    0.139186    11.00000    0.02301    0.02383 =
         0.01331    0.00067   -0.00147   -0.00532
C5    1    0.365623    0.487911    0.106375    11.00000    0.02917    0.02151 =
         0.01856    0.00109   -0.00479   -0.00021
C6    1    0.385176    0.512943    0.050568    11.00000    0.02605    0.02791 =
         0.01779   -0.00274    0.00051    0.00265
AFIX  43
H6    2    0.415783    0.485265    0.027573    11.00000   -1.20000
AFIX   0
C7    1    0.360654    0.577519    0.028176    11.00000    0.02823    0.03032 =
         0.01562    0.00178    0.00150   -0.00228
C8    1    0.315368    0.617114    0.061650    11.00000    0.02787    0.02696 =
         0.01933    0.00543   -0.00103    0.00254
AFIX  43
H8    2    0.298269    0.661247    0.045947    11.00000   -1.20000
AFIX   0
C9    1    0.294203    0.594211    0.117510    11.00000    0.01916    0.02888 =
         0.01784    0.00097   -0.00148   -0.00198
C10   1    0.242538    0.635407    0.152321    11.00000    0.02464    0.03952 =
         0.02059    0.00246    0.00128    0.00473
AFIX 137
H10A  2    0.233436    0.681819    0.132595    11.00000   -1.50000
H10B  2    0.259151    0.644441    0.192683    11.00000   -1.50000
H10C  2    0.201333    0.606828    0.154387    11.00000   -1.50000
AFIX   0
C11   1    0.392586    0.416965    0.130091    11.00000    0.04226    0.02562 =
         0.02306   -0.00224   -0.00522    0.00487
AFIX 137
H11A  2    0.356295    0.381414    0.132633    11.00000   -1.50000
H11B  2    0.411627    0.424742    0.169771    11.00000   -1.50000
H11C  2    0.427323    0.398726    0.103252    11.00000   -1.50000
AFIX   0
C12   1    0.381230    0.603968   -0.032807    11.00000    0.03787    0.04002 =
         0.01982    0.00712    0.00679   -0.00095
AFIX 137
H12A  2    0.345423    0.593942   -0.061380    11.00000   -1.50000
H12B  2    0.421990    0.578761   -0.045267    11.00000   -1.50000
H12C  2    0.389621    0.656352   -0.031322    11.00000   -1.50000
AFIX   0
C13   1    0.311071    0.456937    0.349019    11.00000    0.02229    0.01893 =
         0.01557    0.00271   -0.00165   -0.00659
C14   1    0.358268    0.403876    0.362224    11.00000    0.02186    0.02020 =
         0.02085    0.00283    0.00288   -0.00252
C15   1    0.373722    0.392554    0.421884    11.00000    0.01717    0.03106 =
         0.02686    0.00938    0.00152    0.00258
AFIX  43
H15   2    0.406236    0.357119    0.432075    11.00000   -1.20000
AFIX   0
C16   1    0.342743    0.431836    0.466984    11.00000    0.02135    0.03888 =
         0.01495    0.00636    0.00064   -0.00343
C17   1    0.294742    0.482403    0.451610    11.00000    0.02194    0.03294 =
         0.01644   -0.00046    0.00210   -0.00154
AFIX  43
H17   2    0.272651    0.508580    0.482267    11.00000   -1.20000
AFIX   0
C18   1    0.277750    0.496166    0.392420    11.00000    0.01752    0.02045 =
         0.01878    0.00186    0.00026   -0.00163
C19   1    0.391387    0.360123    0.314175    11.00000    0.03030    0.02427 =
         0.03128    0.00149    0.00684    0.00163
AFIX 137
H19A  2    0.357976    0.329886    0.294148    11.00000   -1.50000
H19B  2    0.425771    0.329002    0.331843    11.00000   -1.50000
H19C  2    0.412030    0.392924    0.285173    11.00000   -1.50000
AFIX   0
C20   1    0.362150    0.421341    0.531153    11.00000    0.03119    0.07024 =
         0.02073    0.01046   -0.00098    0.01047
AFIX 137
H20A  2    0.365691    0.369327    0.539769    11.00000   -1.50000
H20B  2    0.328106    0.443089    0.556920    11.00000   -1.50000
H20C  2    0.405288    0.444775    0.538545    11.00000   -1.50000
AFIX   0
C21   1    0.224822    0.551060    0.377128    11.00000    0.02343    0.02715 =
         0.02558    0.00256    0.00061    0.00273
AFIX 137
H21A  2    0.244213    0.589187    0.352090    11.00000   -1.50000
H21B  2    0.207299    0.572670    0.413806    11.00000   -1.50000
H21C  2    0.188481    0.527073    0.355530    11.00000   -1.50000
RESI 0
AFIX   0
HKLF 4

REM  fertig_a.res in Pbca
REM R1 =  0.0500 for    5766 Fo > 4sig(Fo)  and  0.0968 for all    8820 data
REM    535 parameters refined using      0 restraints

END

WGHT      0.0764      5.8232

REM Highest difference peak  0.883,  deepest hole -0.940,  1-sigma level  0.084
Q1    1   0.3847  0.5601  0.3030  11.00000  0.05   -0.94
Q2    1   0.3832  0.6198  0.3052  11.00000  0.05   -0.92
Q3    1   0.4202  0.5571  0.2789  11.00000  0.05    0.88
Q4    1   0.3825  0.6231  0.2480  11.00000  0.05   -0.87
Q5    1   0.6177  0.4055  0.2891  11.00000  0.05    0.84
;
_shelx_res_checksum              69593
####################################################################### 
# 
# This file contains crystal structure data downloaded from the 
# Cambridge Structural Database (CSD) hosted by the Cambridge 
# Crystallographic Data Centre (CCDC).
# 
# Full information about CCDC data access policies and citation 
# guidelines are available at http://www.ccdc.cam.ac.uk/access/V1 
# 
# Audit and citation data items may have been added by the CCDC. 
# Please retain this information to preserve the provenance of 
# this file and to allow appropriate attribution of the data. 
# 
#######################################################################

data_Compound_14
_database_code_depnum_ccdc_archive 'CCDC 2017699'
loop_
_audit_author_name
_audit_author_address
'Udo Radius'
;University Wuerzburg
Germany
;
_audit_update_record             
;
2020-07-20 deposited with the CCDC.	2020-10-06 downloaded from the CCDC.
;


_audit_creation_method           SHELXL-2018/1
_shelx_SHELXL_version_number     2018/1
_chemical_name_systematic        ?
_chemical_name_common            ?
_chemical_melting_point          ?
_chemical_formula_moiety         'C48 H50 F3 N4 Ni'
_chemical_formula_sum            'C48 H50 F3 N4 Ni'
_chemical_formula_weight         798.63

loop_
_atom_type_symbol
_atom_type_description
_atom_type_scat_dispersion_real
_atom_type_scat_dispersion_imag
_atom_type_scat_source
C C 0.0033 0.0016 'International Tables Vol C Tables 4.2.6.8 and 6.1.1.4'
H H 0.0000 0.0000 'International Tables Vol C Tables 4.2.6.8 and 6.1.1.4'
N N 0.0061 0.0033 'International Tables Vol C Tables 4.2.6.8 and 6.1.1.4'
F F 0.0171 0.0103 'International Tables Vol C Tables 4.2.6.8 and 6.1.1.4'
Ni Ni 0.3393 1.1124 'International Tables Vol C Tables 4.2.6.8 and 6.1.1.4'

_space_group_crystal_system      monoclinic
_space_group_IT_number           14
_space_group_name_H-M_alt        'P 21/c'
_space_group_name_Hall           '-P 2ybc'

_shelx_space_group_comment       
;
The symmetry employed for this shelxl refinement is uniquely defined
by the following loop, which should always be used as a source of
symmetry information in preference to the above space-group names.
They are only intended as comments.
;

loop_
_space_group_symop_operation_xyz
'x, y, z'
'-x, y+1/2, -z+1/2'
'-x, -y, -z'
'x, -y-1/2, z-1/2'

_cell_length_a                   13.8929(5)
_cell_length_b                   10.8012(4)
_cell_length_c                   27.4228(9)
_cell_angle_alpha                90
_cell_angle_beta                 91.771(2)
_cell_angle_gamma                90
_cell_volume                     4113.1(3)
_cell_formula_units_Z            4
_cell_measurement_temperature    100(2)
_cell_measurement_reflns_used    9826
_cell_measurement_theta_min      2.39
_cell_measurement_theta_max      30.28

_exptl_crystal_description       block
_exptl_crystal_colour            red
_exptl_crystal_density_meas      ?
_exptl_crystal_density_method    ?
_exptl_crystal_density_diffrn    1.290
_exptl_crystal_F_000             1684
_exptl_transmission_factor_min   ?
_exptl_transmission_factor_max   ?
_exptl_crystal_size_max          0.310
_exptl_crystal_size_mid          0.131
_exptl_crystal_size_min          0.120
_exptl_absorpt_coefficient_mu    0.524
_exptl_absorpt_correction_type   multi-scan
_exptl_absorpt_correction_T_min  0.6956
_exptl_absorpt_correction_T_max  0.7461
_exptl_absorpt_process_details   
'SADABS-2016/2 - Bruker AXS area detector scaling and absorption correction'
_exptl_absorpt_special_details   ?
_diffrn_ambient_temperature      100(2)
_diffrn_radiation_wavelength     0.71073
_diffrn_radiation_type           MoK\a
_diffrn_radiation_source         'rotating anode'
_diffrn_radiation_monochromator  helios
_diffrn_measurement_device_type  'Bruker X8-APEX II'
_diffrn_measurement_method       '\f and \w scans'
_diffrn_detector_area_resol_mean ?
_diffrn_reflns_number            85250
_diffrn_reflns_av_unetI/netI     0.0383
_diffrn_reflns_av_R_equivalents  0.0596
_diffrn_reflns_limit_h_min       -19
_diffrn_reflns_limit_h_max       19
_diffrn_reflns_limit_k_min       -15
_diffrn_reflns_limit_k_max       15
_diffrn_reflns_limit_l_min       -39
_diffrn_reflns_limit_l_max       39
_diffrn_reflns_theta_min         2.389
_diffrn_reflns_theta_max         30.522
_diffrn_reflns_theta_full        26.000
_diffrn_measured_fraction_theta_max 0.998
_diffrn_measured_fraction_theta_full 0.999
_diffrn_reflns_Laue_measured_fraction_max 0.998
_diffrn_reflns_Laue_measured_fraction_full 0.999
_diffrn_reflns_point_group_measured_fraction_max 0.998
_diffrn_reflns_point_group_measured_fraction_full 0.999
_reflns_number_total             12539
_reflns_number_gt                10035
_reflns_threshold_expression     'I > 2\s(I)'
_reflns_Friedel_coverage         0.000
_reflns_Friedel_fraction_max     .
_reflns_Friedel_fraction_full    .

_reflns_special_details          
;
 Reflections were merged by SHELXL according to the crystal
 class for the calculation of statistics and refinement.
 
 _reflns_Friedel_fraction is defined as the number of unique
 Friedel pairs measured divided by the number that would be
 possible theoretically, ignoring centric projections and
 systematic absences.
;

_computing_data_collection       'Bruker APEX2'
_computing_cell_refinement       'Bruker SAINT'
_computing_data_reduction        'Bruker SAINT'
_computing_structure_solution    'SHELXT 2014/5 (Sheldrick, 2014)'
_computing_structure_refinement  'SHELXL-2018/1 (Sheldrick, 2018)'
_computing_molecular_graphics    'Bruker SHELXTL'
_computing_publication_material  'Bruker SHELXTL'
_refine_special_details          ?
_refine_ls_structure_factor_coef Fsqd
_refine_ls_matrix_type           full
_refine_ls_weighting_scheme      calc
_refine_ls_weighting_details     
'w=1/[\s^2^(Fo^2^)+(0.0439P)^2^+1.5736P] where P=(Fo^2^+2Fc^2^)/3'
_atom_sites_solution_primary     ?
_atom_sites_solution_secondary   ?
_atom_sites_solution_hydrogens   geom
_refine_ls_hydrogen_treatment    constr
_refine_ls_extinction_method     none
_refine_ls_extinction_coef       .
_refine_ls_number_reflns         12539
_refine_ls_number_parameters     587
_refine_ls_number_restraints     0
_refine_ls_R_factor_all          0.0527
_refine_ls_R_factor_gt           0.0370
_refine_ls_wR_factor_ref         0.0957
_refine_ls_wR_factor_gt          0.0883
_refine_ls_goodness_of_fit_ref   1.020
_refine_ls_restrained_S_all      1.020
_refine_ls_shift/su_max          0.001
_refine_ls_shift/su_mean         0.000

loop_
_atom_site_label
_atom_site_type_symbol
_atom_site_fract_x
_atom_site_fract_y
_atom_site_fract_z
_atom_site_U_iso_or_equiv
_atom_site_adp_type
_atom_site_occupancy
_atom_site_site_symmetry_order
_atom_site_calc_flag
_atom_site_refinement_flags_posn
_atom_site_refinement_flags_adp
_atom_site_refinement_flags_occupancy
_atom_site_disorder_assembly
_atom_site_disorder_group
N1_1 N 0.21217(8) 0.84460(10) 0.27431(4) 0.0178(2) Uani 1 1 d . . . . .
N2_1 N 0.24332(8) 0.95041(10) 0.33877(4) 0.0172(2) Uani 1 1 d . . . . .
N1_2 N 0.27246(8) 0.42004(10) 0.38728(4) 0.0158(2) Uani 1 1 d . . . . .
N2_2 N 0.41597(8) 0.47652(10) 0.37236(4) 0.0170(2) Uani 1 1 d . . . . .
C1_10 C 0.32359(9) 0.52034(11) 0.37175(4) 0.0150(2) Uani 1 1 d . . . . .
C2_10 C 0.33111(10) 0.31804(12) 0.39651(5) 0.0207(3) Uani 1 1 d . . . . .
H2_10 H 0.311197 0.238688 0.407226 0.025 Uiso 1 1 calc R U . . .
C3_10 C 0.42146(10) 0.35340(13) 0.38734(5) 0.0216(3) Uani 1 1 d . . . . .
H3_10 H 0.477976 0.304165 0.390462 0.026 Uiso 1 1 calc R U . . .
C4_10 C 0.16907(9) 0.41698(11) 0.38831(5) 0.0160(2) Uani 1 1 d . . . . .
C5_10 C 0.11784(10) 0.41116(12) 0.34381(5) 0.0179(2) Uani 1 1 d . . . . .
C6_10 C 0.01793(10) 0.41230(13) 0.34442(5) 0.0204(3) Uani 1 1 d . . . . .
H6_10 H -0.017953 0.408354 0.314402 0.024 Uiso 1 1 calc R U . . .
C7_10 C -0.03110(10) 0.41910(13) 0.38795(5) 0.0201(3) Uani 1 1 d . . . . .
C8_10 C 0.02284(10) 0.42017(13) 0.43166(5) 0.0193(3) Uani 1 1 d . . . . .
H8_10 H -0.009816 0.421973 0.461577 0.023 Uiso 1 1 calc R U . . .
C9_10 C 0.12352(10) 0.41869(12) 0.43283(5) 0.0169(2) Uani 1 1 d . . . . .
C10_10 C 0.16961(11) 0.40474(14) 0.29640(5) 0.0229(3) Uani 1 1 d . . . . .
H10A_10 H 0.124796 0.376884 0.270365 0.034 Uiso 1 1 calc R U . . .
H10B_10 H 0.223327 0.346223 0.299664 0.034 Uiso 1 1 calc R U . . .
H10C_10 H 0.194371 0.486950 0.288336 0.034 Uiso 1 1 calc R U . . .
C11_10 C 0.17967(10) 0.42223(13) 0.48057(5) 0.0204(3) Uani 1 1 d . . . . .
H11A_10 H 0.135744 0.410425 0.507457 0.031 Uiso 1 1 calc R U . . .
H11B_10 H 0.211941 0.502547 0.484149 0.031 Uiso 1 1 calc R U . . .
H11C_10 H 0.227943 0.356044 0.481203 0.031 Uiso 1 1 calc R U . . .
C12_10 C -0.13925(11) 0.42610(17) 0.38708(6) 0.0298(3) Uani 1 1 d . . . . .
H12A_10 H -0.161845 0.424940 0.420582 0.045 Uiso 1 1 calc R U . . .
H12B_10 H -0.166113 0.355013 0.369111 0.045 Uiso 1 1 calc R U . . .
H12C_10 H -0.160265 0.502915 0.370991 0.045 Uiso 1 1 calc R U . . .
C13_10 C 0.49708(10) 0.54545(12) 0.35593(5) 0.0174(2) Uani 1 1 d . . . . .
C14_10 C 0.50374(10) 0.56750(13) 0.30579(5) 0.0200(3) Uani 1 1 d . . . . .
C15_10 C 0.58276(11) 0.63400(13) 0.29034(5) 0.0231(3) Uani 1 1 d . . . . .
H15_10 H 0.587653 0.652482 0.256635 0.028 Uiso 1 1 calc R U . . .
C16_10 C 0.65474(11) 0.67415(13) 0.32278(5) 0.0235(3) Uani 1 1 d . . . . .
C17_10 C 0.64748(11) 0.64619(13) 0.37212(5) 0.0231(3) Uani 1 1 d . . . . .
H17_10 H 0.697463 0.671411 0.394369 0.028 Uiso 1 1 calc R U . . .
C18_10 C 0.56858(10) 0.58203(13) 0.38961(5) 0.0202(3) Uani 1 1 d . . . . .
C19_10 C 0.56215(12) 0.55195(16) 0.44319(5) 0.0279(3) Uani 1 1 d . . . . .
H19A_10 H 0.606858 0.604829 0.462079 0.042 Uiso 1 1 calc R U . . .
H19B_10 H 0.579134 0.464868 0.448625 0.042 Uiso 1 1 calc R U . . .
H19C_10 H 0.496301 0.566629 0.453632 0.042 Uiso 1 1 calc R U . . .
C20_10 C 0.43057(11) 0.51505(15) 0.26971(5) 0.0265(3) Uani 1 1 d . . . . .
H20A_10 H 0.452539 0.528054 0.236486 0.040 Uiso 1 1 calc R U . . .
H20B_10 H 0.368638 0.556806 0.273543 0.040 Uiso 1 1 calc R U . . .
H20C_10 H 0.422952 0.426169 0.275655 0.040 Uiso 1 1 calc R U . . .
C21_10 C 0.73993(13) 0.74606(16) 0.30501(6) 0.0343(4) Uani 1 1 d . . . . .
H21A_10 H 0.796155 0.730116 0.326554 0.051 Uiso 1 1 calc R U . . .
H21B_10 H 0.725019 0.834736 0.305192 0.051 Uiso 1 1 calc R U . . .
H21C_10 H 0.753941 0.720025 0.271737 0.051 Uiso 1 1 calc R U . . .
C1_11 C 0.24336(9) 0.83072(12) 0.32203(5) 0.0162(2) Uani 1 1 d . . . . .
C2_11 C 0.19402(11) 0.96765(13) 0.26240(5) 0.0239(3) Uani 1 1 d . . . . .
H2_11 H 0.172130 0.998737 0.231607 0.029 Uiso 1 1 calc R U . . .
C3_11 C 0.21345(11) 1.03397(13) 0.30290(5) 0.0238(3) Uani 1 1 d . . . . .
H3_11 H 0.207864 1.121161 0.306365 0.029 Uiso 1 1 calc R U . . .
C4_11 C 0.19867(10) 0.74679(12) 0.23909(5) 0.0180(2) Uani 1 1 d . . . . .
C5_11 C 0.27178(10) 0.72321(13) 0.20660(5) 0.0223(3) Uani 1 1 d . . . . .
C6_11 C 0.25415(11) 0.63406(14) 0.17058(5) 0.0246(3) Uani 1 1 d . . . . .
H6_11 H 0.303483 0.615297 0.148517 0.030 Uiso 1 1 calc R U . . .
C7_11 C 0.16678(11) 0.57186(13) 0.16592(5) 0.0238(3) Uani 1 1 d . . . . .
C8_11 C 0.09576(11) 0.59808(13) 0.19915(5) 0.0232(3) Uani 1 1 d . . . . .
H8_11 H 0.035895 0.555738 0.196486 0.028 Uiso 1 1 calc R U . . .
C9_11 C 0.11042(10) 0.68509(13) 0.23629(5) 0.0199(3) Uani 1 1 d . . . . .
C10_11 C 0.36544(12) 0.79303(15) 0.20982(7) 0.0309(3) Uani 1 1 d . . . . .
H10A_11 H 0.412748 0.751840 0.189584 0.046 Uiso 1 1 calc R U . . .
H10B_11 H 0.389389 0.794823 0.243800 0.046 Uiso 1 1 calc R U . . .
H10C_11 H 0.355189 0.877924 0.198161 0.046 Uiso 1 1 calc R U . . .
C11_11 C 0.14868(13) 0.48015(15) 0.12512(6) 0.0320(4) Uani 1 1 d . . . . .
H11A_11 H 0.103189 0.416922 0.135640 0.048 Uiso 1 1 calc R U . . .
H11B_11 H 0.209510 0.440610 0.116812 0.048 Uiso 1 1 calc R U . . .
H11C_11 H 0.121608 0.523395 0.096433 0.048 Uiso 1 1 calc R U . . .
C12_11 C 0.03416(11) 0.70917(15) 0.27296(6) 0.0270(3) Uani 1 1 d . . . . .
H12A_11 H -0.026660 0.671529 0.261579 0.040 Uiso 1 1 calc R U . . .
H12B_11 H 0.025352 0.798646 0.276714 0.040 Uiso 1 1 calc R U . . .
H12C_11 H 0.054161 0.673010 0.304442 0.040 Uiso 1 1 calc R U . . .
C13_11 C 0.27172(10) 0.98955(12) 0.38719(5) 0.0167(2) Uani 1 1 d . . . . .
C14_11 C 0.20096(10) 1.03314(12) 0.41807(5) 0.0189(3) Uani 1 1 d . . . . .
C15_11 C 0.22994(10) 1.07122(12) 0.46467(5) 0.0203(3) Uani 1 1 d . . . . .
H15_11 H 0.182735 1.099145 0.486468 0.024 Uiso 1 1 calc R U . . .
C16_11 C 0.32616(11) 1.06956(13) 0.48025(5) 0.0205(3) Uani 1 1 d . . . . .
C17_11 C 0.39481(10) 1.02982(13) 0.44784(5) 0.0207(3) Uani 1 1 d . . . . .
H17_11 H 0.460889 1.031269 0.457825 0.025 Uiso 1 1 calc R U . . .
C18_11 C 0.36925(10) 0.98790(12) 0.40109(5) 0.0185(3) Uani 1 1 d . . . . .
C19_11 C 0.44450(11) 0.94223(16) 0.36714(5) 0.0278(3) Uani 1 1 d . . . . .
H19A_11 H 0.508001 0.972014 0.378404 0.042 Uiso 1 1 calc R U . . .
H19B_11 H 0.430174 0.973417 0.334148 0.042 Uiso 1 1 calc R U . . .
H19C_11 H 0.444347 0.851503 0.366747 0.042 Uiso 1 1 calc R U . . .
C20_11 C 0.09643(10) 1.04140(15) 0.40220(6) 0.0265(3) Uani 1 1 d . . . . .
H20A_11 H 0.056273 1.038050 0.430925 0.040 Uiso 1 1 calc R U . . .
H20B_11 H 0.080098 0.971951 0.380482 0.040 Uiso 1 1 calc R U . . .
H20C_11 H 0.084880 1.119584 0.384849 0.040 Uiso 1 1 calc R U . . .
C21_11 C 0.35489(12) 1.11019(16) 0.53116(5) 0.0296(3) Uani 1 1 d . . . . .
H21A_11 H 0.418042 1.150551 0.530843 0.044 Uiso 1 1 calc R U . . .
H21B_11 H 0.358298 1.037853 0.552710 0.044 Uiso 1 1 calc R U . . .
H21C_11 H 0.307023 1.168625 0.543053 0.044 Uiso 1 1 calc R U . . .
C1A_12 C 0.2220(6) 0.7175(12) 0.4184(4) 0.0184(17) Uani 0.484(3) 1 d . . P A 1
C2A_12 C 0.1243(8) 0.7341(11) 0.4299(4) 0.038(3) Uani 0.484(3) 1 d . . P A 1
C3A_12 C 0.0929(8) 0.7677(11) 0.4756(4) 0.039(3) Uani 0.484(3) 1 d . . P A 1
C4A_12 C 0.1503(12) 0.7842(15) 0.5155(4) 0.049(4) Uani 0.484(3) 1 d . . P A 1
H4A_12 H 0.128035 0.805716 0.546758 0.058 Uiso 0.484(3) 1 calc R U P A 1
C5A_12 C 0.2441(10) 0.7661(17) 0.5053(5) 0.036(3) Uani 0.484(3) 1 d . . P A 1
C6A_12 C 0.2779(8) 0.7345(16) 0.4612(5) 0.028(3) Uani 0.484(3) 1 d . . P A 1
H6A_12 H 0.345475 0.722805 0.459162 0.033 Uiso 0.484(3) 1 calc R U P A 1
F1A_12 F 0.05652(14) 0.72676(19) 0.39195(8) 0.0319(6) Uani 0.484(3) 1 d . . P A
1
F2A_12 F -0.0092(8) 0.7887(14) 0.4773(5) 0.067(4) Uani 0.484(3) 1 d . . P A 1
F3A_12 F 0.3072(10) 0.7838(15) 0.5481(5) 0.065(3) Uani 0.484(3) 1 d . . P A 1
C1B_12 C 0.2188(5) 0.7242(11) 0.4242(4) 0.021(2) Uani 0.516(3) 1 d G . P A 2
C2B_12 C 0.1196(5) 0.7397(9) 0.4261(3) 0.0206(19) Uani 0.516(3) 1 d G . P A 2
H2B_12 H 0.080244 0.727698 0.397540 0.025 Uiso 0.516(3) 1 calc R U P A 2
C3B_12 C 0.0782(6) 0.7729(9) 0.4697(3) 0.0277(18) Uani 0.516(3) 1 d G . P A 2
C4B_12 C 0.1358(10) 0.7906(12) 0.5114(3) 0.032(2) Uani 0.516(3) 1 d G . P A 2
H4B_12 H 0.107453 0.813252 0.541208 0.038 Uiso 0.516(3) 1 calc R U P A 2
C5B_12 C 0.2349(9) 0.7750(14) 0.5096(4) 0.033(3) Uani 0.516(3) 1 d G . P A 2
C6B_12 C 0.2764(6) 0.7418(14) 0.4660(5) 0.024(2) Uani 0.516(3) 1 d G . P A 2
F1B_12 F 0.37313(14) 0.72847(18) 0.46358(7) 0.0331(6) Uani 0.516(3) 1 d . . P A
2
F2B_12 F -0.0150(7) 0.7865(12) 0.4736(5) 0.047(2) Uani 0.516(3) 1 d . . P A 2
F3B_12 F 0.2940(8) 0.7901(12) 0.5470(4) 0.0430(16) Uani 0.516(3) 1 d . . P A 2
Ni1_12 Ni 0.27433(2) 0.68283(2) 0.35793(2) 0.01470(5) Uani 1 1 d . . . . .

loop_
_atom_site_aniso_label
_atom_site_aniso_U_11
_atom_site_aniso_U_22
_atom_site_aniso_U_33
_atom_site_aniso_U_23
_atom_site_aniso_U_13
_atom_site_aniso_U_12
N1_1 0.0214(5) 0.0126(5) 0.0190(5) 0.0029(4) -0.0032(4) 0.0006(4)
N2_1 0.0209(5) 0.0128(5) 0.0176(5) 0.0028(4) -0.0030(4) 0.0004(4)
N1_2 0.0181(5) 0.0118(5) 0.0174(5) 0.0019(4) 0.0010(4) 0.0009(4)
N2_2 0.0183(5) 0.0127(5) 0.0202(5) 0.0038(4) 0.0032(4) 0.0017(4)
C1_10 0.0189(6) 0.0129(5) 0.0132(5) 0.0008(4) 0.0017(4) 0.0007(4)
C2_10 0.0250(7) 0.0123(6) 0.0248(7) 0.0049(5) 0.0014(5) 0.0029(5)
C3_10 0.0228(7) 0.0137(6) 0.0284(7) 0.0060(5) 0.0029(5) 0.0052(5)
C4_10 0.0184(6) 0.0112(5) 0.0185(6) 0.0004(4) 0.0001(5) -0.0005(5)
C5_10 0.0233(6) 0.0135(6) 0.0167(6) -0.0009(5) -0.0004(5) -0.0006(5)
C6_10 0.0231(7) 0.0193(6) 0.0185(6) -0.0013(5) -0.0048(5) -0.0009(5)
C7_10 0.0189(6) 0.0187(6) 0.0225(6) -0.0012(5) -0.0016(5) -0.0026(5)
C8_10 0.0204(6) 0.0190(6) 0.0184(6) -0.0006(5) 0.0009(5) -0.0039(5)
C9_10 0.0209(6) 0.0132(5) 0.0165(6) 0.0016(5) -0.0008(5) -0.0020(5)
C10_10 0.0278(7) 0.0243(7) 0.0167(6) -0.0018(5) 0.0009(5) 0.0011(6)
C11_10 0.0216(6) 0.0223(6) 0.0171(6) 0.0005(5) -0.0015(5) -0.0024(5)
C12_10 0.0207(7) 0.0400(9) 0.0284(8) -0.0020(7) -0.0028(6) -0.0019(6)
C13_10 0.0187(6) 0.0132(6) 0.0207(6) 0.0033(5) 0.0050(5) 0.0021(5)
C14_10 0.0228(7) 0.0169(6) 0.0207(6) 0.0017(5) 0.0043(5) 0.0042(5)
C15_10 0.0305(7) 0.0190(6) 0.0202(6) 0.0028(5) 0.0089(5) 0.0015(6)
C16_10 0.0290(7) 0.0154(6) 0.0266(7) -0.0020(5) 0.0110(6) -0.0040(5)
C17_10 0.0246(7) 0.0203(6) 0.0247(7) -0.0026(5) 0.0046(5) -0.0042(5)
C18_10 0.0230(7) 0.0179(6) 0.0197(6) 0.0010(5) 0.0032(5) 0.0010(5)
C19_10 0.0297(8) 0.0340(8) 0.0203(7) 0.0042(6) 0.0016(6) -0.0062(6)
C20_10 0.0277(7) 0.0321(8) 0.0199(7) -0.0003(6) 0.0026(6) 0.0010(6)
C21_10 0.0433(10) 0.0264(8) 0.0341(8) -0.0060(7) 0.0181(7) -0.0145(7)
C1_11 0.0165(6) 0.0142(6) 0.0178(6) 0.0018(5) 0.0009(4) 0.0002(5)
C2_11 0.0326(8) 0.0156(6) 0.0229(7) 0.0057(5) -0.0070(6) 0.0010(5)
C3_11 0.0338(8) 0.0130(6) 0.0243(7) 0.0055(5) -0.0057(6) 0.0024(5)
C4_11 0.0234(6) 0.0127(6) 0.0177(6) 0.0030(5) -0.0037(5) 0.0013(5)
C5_11 0.0236(7) 0.0193(6) 0.0238(7) 0.0031(5) -0.0012(5) -0.0002(5)
C6_11 0.0298(8) 0.0231(7) 0.0210(7) 0.0012(5) 0.0011(6) 0.0043(6)
C7_11 0.0312(7) 0.0184(6) 0.0211(7) 0.0016(5) -0.0089(5) 0.0029(6)
C8_11 0.0237(7) 0.0200(6) 0.0254(7) 0.0032(5) -0.0085(5) -0.0018(5)
C9_11 0.0206(6) 0.0173(6) 0.0217(6) 0.0049(5) -0.0041(5) 0.0005(5)
C10_11 0.0271(8) 0.0272(8) 0.0386(9) -0.0017(6) 0.0064(6) -0.0053(6)
C11_11 0.0426(9) 0.0272(8) 0.0254(8) -0.0046(6) -0.0109(7) 0.0042(7)
C12_11 0.0227(7) 0.0272(7) 0.0312(8) 0.0019(6) 0.0013(6) -0.0021(6)
C13_11 0.0218(6) 0.0108(5) 0.0173(6) 0.0028(4) -0.0012(5) -0.0009(5)
C14_11 0.0197(6) 0.0122(6) 0.0247(7) 0.0028(5) 0.0009(5) -0.0009(5)
C15_11 0.0249(7) 0.0140(6) 0.0224(6) 0.0012(5) 0.0060(5) 0.0001(5)
C16_11 0.0280(7) 0.0158(6) 0.0176(6) 0.0023(5) -0.0006(5) -0.0005(5)
C17_11 0.0218(6) 0.0197(6) 0.0202(6) 0.0037(5) -0.0031(5) 0.0021(5)
C18_11 0.0207(6) 0.0163(6) 0.0184(6) 0.0035(5) 0.0010(5) 0.0016(5)
C19_11 0.0215(7) 0.0401(9) 0.0219(7) -0.0014(6) 0.0012(5) 0.0047(6)
C20_11 0.0199(7) 0.0251(7) 0.0345(8) -0.0023(6) 0.0005(6) 0.0006(6)
C21_11 0.0364(9) 0.0319(8) 0.0202(7) -0.0026(6) -0.0022(6) 0.0044(7)
C1A_12 0.031(4) 0.010(3) 0.015(3) 0.000(2) 0.006(2) 0.005(2)
C2A_12 0.059(6) 0.017(4) 0.037(4) 0.002(3) 0.000(3) -0.007(3)
C3A_12 0.044(4) 0.024(3) 0.050(5) 0.009(3) 0.038(5) 0.004(3)
C4A_12 0.093(9) 0.027(4) 0.028(4) -0.001(3) 0.038(4) -0.002(5)
C5A_12 0.064(5) 0.021(3) 0.023(4) -0.006(3) 0.007(4) -0.007(3)
C6A_12 0.057(6) 0.012(3) 0.016(4) -0.002(2) 0.019(3) -0.001(3)
F1A_12 0.0283(11) 0.0287(10) 0.0392(12) 0.0005(8) 0.0087(9) -0.0012(8)
F2A_12 0.072(6) 0.049(5) 0.084(6) 0.002(4) 0.067(5) 0.008(4)
F3A_12 0.132(8) 0.047(4) 0.016(3) -0.004(2) -0.007(4) -0.010(4)
C1B_12 0.038(4) 0.010(3) 0.015(3) -0.0006(18) 0.015(2) -0.001(2)
C2B_12 0.024(3) 0.014(3) 0.025(3) 0.004(2) 0.021(2) 0.003(2)
C3B_12 0.031(3) 0.016(3) 0.036(3) -0.002(2) 0.009(2) -0.002(2)
C4B_12 0.047(3) 0.018(3) 0.032(4) -0.005(2) 0.020(3) -0.009(2)
C5B_12 0.070(6) 0.017(3) 0.012(3) -0.004(2) 0.020(3) -0.009(3)
C6B_12 0.035(4) 0.018(4) 0.019(4) 0.001(3) -0.001(3) -0.003(3)
F1B_12 0.0436(12) 0.0284(10) 0.0271(10) 0.0018(7) -0.0048(8) 0.0031(8)
F2B_12 0.037(3) 0.037(4) 0.069(4) 0.003(3) 0.026(3) -0.003(3)
F3B_12 0.065(2) 0.042(3) 0.023(3) -0.004(2) 0.0081(18) -0.020(2)
Ni1_12 0.01930(9) 0.01038(8) 0.01451(8) 0.00231(6) 0.00217(6) 0.00190(6)

_geom_special_details            
;
 All esds (except the esd in the dihedral angle between two l.s. planes)
 are estimated using the full covariance matrix.  The cell esds are taken
 into account individually in the estimation of esds in distances, angles
 and torsion angles; correlations between esds in cell parameters are only
 used when they are defined by crystal symmetry.  An approximate (isotropic)
 treatment of cell esds is used for estimating esds involving l.s. planes.
;

loop_
_geom_bond_atom_site_label_1
_geom_bond_atom_site_label_2
_geom_bond_distance
_geom_bond_site_symmetry_2
_geom_bond_publ_flag
N1_1 C1_11 1.3739(17) . ?
N1_1 C2_11 1.3898(17) . ?
N1_1 C4_11 1.4397(17) . ?
N2_1 C1_11 1.3720(16) . ?
N2_1 C3_11 1.3888(17) . ?
N2_1 C13_11 1.4371(17) . ?
N1_2 C1_10 1.3705(16) . ?
N1_2 C2_10 1.3890(17) . ?
N1_2 C4_10 1.4379(17) . ?
N2_2 C1_10 1.3675(17) . ?
N2_2 C3_10 1.3932(17) . ?
N2_2 C13_10 1.4347(17) . ?
C1_10 Ni1_12 1.9173(13) . ?
C2_10 C3_10 1.343(2) . ?
C2_10 H2_10 0.9500 . ?
C3_10 H3_10 0.9500 . ?
C4_10 C9_10 1.3926(18) . ?
C4_10 C5_10 1.3950(18) . ?
C5_10 C6_10 1.3888(19) . ?
C5_10 C10_10 1.5067(19) . ?
C6_10 C7_10 1.3945(19) . ?
C6_10 H6_10 0.9500 . ?
C7_10 C8_10 1.3938(19) . ?
C7_10 C12_10 1.504(2) . ?
C8_10 C9_10 1.3982(19) . ?
C8_10 H8_10 0.9500 . ?
C9_10 C11_10 1.5035(18) . ?
C10_10 H10A_10 0.9800 . ?
C10_10 H10B_10 0.9800 . ?
C10_10 H10C_10 0.9800 . ?
C11_10 H11A_10 0.9800 . ?
C11_10 H11B_10 0.9800 . ?
C11_10 H11C_10 0.9800 . ?
C12_10 H12A_10 0.9800 . ?
C12_10 H12B_10 0.9800 . ?
C12_10 H12C_10 0.9800 . ?
C13_10 C18_10 1.393(2) . ?
C13_10 C14_10 1.4015(18) . ?
C14_10 C15_10 1.389(2) . ?
C14_10 C20_10 1.507(2) . ?
C15_10 C16_10 1.387(2) . ?
C15_10 H15_10 0.9500 . ?
C16_10 C17_10 1.393(2) . ?
C16_10 C21_10 1.509(2) . ?
C17_10 C18_10 1.3945(19) . ?
C17_10 H17_10 0.9500 . ?
C18_10 C19_10 1.5100(19) . ?
C19_10 H19A_10 0.9800 . ?
C19_10 H19B_10 0.9800 . ?
C19_10 H19C_10 0.9800 . ?
C20_10 H20A_10 0.9800 . ?
C20_10 H20B_10 0.9800 . ?
C20_10 H20C_10 0.9800 . ?
C21_10 H21A_10 0.9800 . ?
C21_10 H21B_10 0.9800 . ?
C21_10 H21C_10 0.9800 . ?
C1_11 Ni1_12 1.9183(13) . ?
C2_11 C3_11 1.342(2) . ?
C2_11 H2_11 0.9500 . ?
C3_11 H3_11 0.9500 . ?
C4_11 C5_11 1.395(2) . ?
C4_11 C9_11 1.3955(19) . ?
C5_11 C6_11 1.396(2) . ?
C5_11 C10_11 1.504(2) . ?
C6_11 C7_11 1.390(2) . ?
C6_11 H6_11 0.9500 . ?
C7_11 C8_11 1.393(2) . ?
C7_11 C11_11 1.510(2) . ?
C8_11 C9_11 1.396(2) . ?
C8_11 H8_11 0.9500 . ?
C9_11 C12_11 1.506(2) . ?
C10_11 H10A_11 0.9800 . ?
C10_11 H10B_11 0.9800 . ?
C10_11 H10C_11 0.9800 . ?
C11_11 H11A_11 0.9800 . ?
C11_11 H11B_11 0.9800 . ?
C11_11 H11C_11 0.9800 . ?
C12_11 H12A_11 0.9800 . ?
C12_11 H12B_11 0.9800 . ?
C12_11 H12C_11 0.9800 . ?
C13_11 C18_11 1.3962(19) . ?
C13_11 C14_11 1.3987(19) . ?
C14_11 C15_11 1.390(2) . ?
C14_11 C20_11 1.506(2) . ?
C15_11 C16_11 1.391(2) . ?
C15_11 H15_11 0.9500 . ?
C16_11 C17_11 1.391(2) . ?
C16_11 C21_11 1.505(2) . ?
C17_11 C18_11 1.3954(19) . ?
C17_11 H17_11 0.9500 . ?
C18_11 C19_11 1.5044(19) . ?
C19_11 H19A_11 0.9800 . ?
C19_11 H19B_11 0.9800 . ?
C19_11 H19C_11 0.9800 . ?
C20_11 H20A_11 0.9800 . ?
C20_11 H20B_11 0.9800 . ?
C20_11 H20C_11 0.9800 . ?
C21_11 H21A_11 0.9800 . ?
C21_11 H21B_11 0.9800 . ?
C21_11 H21C_11 0.9800 . ?
C1A_12 C6A_12 1.400(7) . ?
C1A_12 C2A_12 1.414(8) . ?
C1A_12 Ni1_12 1.869(11) . ?
C2A_12 F1A_12 1.384(11) . ?
C2A_12 C3A_12 1.388(7) . ?
C3A_12 C4A_12 1.345(10) . ?
C3A_12 F2A_12 1.439(15) . ?
C4A_12 C5A_12 1.355(9) . ?
C4A_12 H4A_12 0.9500 . ?
C5A_12 C6A_12 1.353(9) . ?
C5A_12 F3A_12 1.456(18) . ?
C6A_12 H6A_12 0.9500 . ?
C1B_12 C2B_12 1.3900 . ?
C1B_12 C6B_12 1.3900 . ?
C1B_12 Ni1_12 2.047(8) . ?
C2B_12 C3B_12 1.3900 . ?
C2B_12 H2B_12 0.9500 . ?
C3B_12 F2B_12 1.310(12) . ?
C3B_12 C4B_12 1.3900 . ?
C4B_12 C5B_12 1.3900 . ?
C4B_12 H4B_12 0.9500 . ?
C5B_12 F3B_12 1.304(15) . ?
C5B_12 C6B_12 1.3900 . ?
C6B_12 F1B_12 1.355(8) . ?

loop_
_geom_angle_atom_site_label_1
_geom_angle_atom_site_label_2
_geom_angle_atom_site_label_3
_geom_angle
_geom_angle_site_symmetry_1
_geom_angle_site_symmetry_3
_geom_angle_publ_flag
C1_11 N1_1 C2_11 112.19(11) . . ?
C1_11 N1_1 C4_11 126.13(11) . . ?
C2_11 N1_1 C4_11 121.68(11) . . ?
C1_11 N2_1 C3_11 112.25(11) . . ?
C1_11 N2_1 C13_11 125.69(11) . . ?
C3_11 N2_1 C13_11 122.06(11) . . ?
C1_10 N1_2 C2_10 112.14(11) . . ?
C1_10 N1_2 C4_10 123.50(11) . . ?
C2_10 N1_2 C4_10 123.98(11) . . ?
C1_10 N2_2 C3_10 112.14(11) . . ?
C1_10 N2_2 C13_10 124.23(11) . . ?
C3_10 N2_2 C13_10 123.47(11) . . ?
N2_2 C1_10 N1_2 102.58(10) . . ?
N2_2 C1_10 Ni1_12 130.42(9) . . ?
N1_2 C1_10 Ni1_12 126.85(9) . . ?
C3_10 C2_10 N1_2 106.66(12) . . ?
C3_10 C2_10 H2_10 126.7 . . ?
N1_2 C2_10 H2_10 126.7 . . ?
C2_10 C3_10 N2_2 106.48(12) . . ?
C2_10 C3_10 H3_10 126.8 . . ?
N2_2 C3_10 H3_10 126.8 . . ?
C9_10 C4_10 C5_10 122.28(12) . . ?
C9_10 C4_10 N1_2 119.89(12) . . ?
C5_10 C4_10 N1_2 117.82(11) . . ?
C6_10 C5_10 C4_10 118.18(12) . . ?
C6_10 C5_10 C10_10 120.98(12) . . ?
C4_10 C5_10 C10_10 120.84(12) . . ?
C5_10 C6_10 C7_10 121.71(13) . . ?
C5_10 C6_10 H6_10 119.1 . . ?
C7_10 C6_10 H6_10 119.1 . . ?
C8_10 C7_10 C6_10 118.21(13) . . ?
C8_10 C7_10 C12_10 121.57(13) . . ?
C6_10 C7_10 C12_10 120.22(13) . . ?
C7_10 C8_10 C9_10 122.05(12) . . ?
C7_10 C8_10 H8_10 119.0 . . ?
C9_10 C8_10 H8_10 119.0 . . ?
C4_10 C9_10 C8_10 117.48(12) . . ?
C4_10 C9_10 C11_10 121.73(12) . . ?
C8_10 C9_10 C11_10 120.77(12) . . ?
C5_10 C10_10 H10A_10 109.5 . . ?
C5_10 C10_10 H10B_10 109.5 . . ?
H10A_10 C10_10 H10B_10 109.5 . . ?
C5_10 C10_10 H10C_10 109.5 . . ?
H10A_10 C10_10 H10C_10 109.5 . . ?
H10B_10 C10_10 H10C_10 109.5 . . ?
C9_10 C11_10 H11A_10 109.5 . . ?
C9_10 C11_10 H11B_10 109.5 . . ?
H11A_10 C11_10 H11B_10 109.5 . . ?
C9_10 C11_10 H11C_10 109.5 . . ?
H11A_10 C11_10 H11C_10 109.5 . . ?
H11B_10 C11_10 H11C_10 109.5 . . ?
C7_10 C12_10 H12A_10 109.5 . . ?
C7_10 C12_10 H12B_10 109.5 . . ?
H12A_10 C12_10 H12B_10 109.5 . . ?
C7_10 C12_10 H12C_10 109.5 . . ?
H12A_10 C12_10 H12C_10 109.5 . . ?
H12B_10 C12_10 H12C_10 109.5 . . ?
C18_10 C13_10 C14_10 122.35(12) . . ?
C18_10 C13_10 N2_2 119.35(12) . . ?
C14_10 C13_10 N2_2 118.21(12) . . ?
C15_10 C14_10 C13_10 117.64(13) . . ?
C15_10 C14_10 C20_10 121.18(13) . . ?
C13_10 C14_10 C20_10 121.10(12) . . ?
C16_10 C15_10 C14_10 121.79(13) . . ?
C16_10 C15_10 H15_10 119.1 . . ?
C14_10 C15_10 H15_10 119.1 . . ?
C15_10 C16_10 C17_10 118.87(13) . . ?
C15_10 C16_10 C21_10 120.71(14) . . ?
C17_10 C16_10 C21_10 120.42(14) . . ?
C16_10 C17_10 C18_10 121.55(14) . . ?
C16_10 C17_10 H17_10 119.2 . . ?
C18_10 C17_10 H17_10 119.2 . . ?
C13_10 C18_10 C17_10 117.71(13) . . ?
C13_10 C18_10 C19_10 121.45(12) . . ?
C17_10 C18_10 C19_10 120.83(13) . . ?
C18_10 C19_10 H19A_10 109.5 . . ?
C18_10 C19_10 H19B_10 109.5 . . ?
H19A_10 C19_10 H19B_10 109.5 . . ?
C18_10 C19_10 H19C_10 109.5 . . ?
H19A_10 C19_10 H19C_10 109.5 . . ?
H19B_10 C19_10 H19C_10 109.5 . . ?
C14_10 C20_10 H20A_10 109.5 . . ?
C14_10 C20_10 H20B_10 109.5 . . ?
H20A_10 C20_10 H20B_10 109.5 . . ?
C14_10 C20_10 H20C_10 109.5 . . ?
H20A_10 C20_10 H20C_10 109.5 . . ?
H20B_10 C20_10 H20C_10 109.5 . . ?
C16_10 C21_10 H21A_10 109.5 . . ?
C16_10 C21_10 H21B_10 109.5 . . ?
H21A_10 C21_10 H21B_10 109.5 . . ?
C16_10 C21_10 H21C_10 109.5 . . ?
H21A_10 C21_10 H21C_10 109.5 . . ?
H21B_10 C21_10 H21C_10 109.5 . . ?
N2_1 C1_11 N1_1 102.27(10) . . ?
N2_1 C1_11 Ni1_12 127.98(10) . . ?
N1_1 C1_11 Ni1_12 129.71(10) . . ?
C3_11 C2_11 N1_1 106.59(12) . . ?
C3_11 C2_11 H2_11 126.7 . . ?
N1_1 C2_11 H2_11 126.7 . . ?
C2_11 C3_11 N2_1 106.70(12) . . ?
C2_11 C3_11 H3_11 126.7 . . ?
N2_1 C3_11 H3_11 126.7 . . ?
C5_11 C4_11 C9_11 122.24(13) . . ?
C5_11 C4_11 N1_1 118.70(12) . . ?
C9_11 C4_11 N1_1 118.90(12) . . ?
C4_11 C5_11 C6_11 117.56(13) . . ?
C4_11 C5_11 C10_11 121.10(13) . . ?
C6_11 C5_11 C10_11 121.33(14) . . ?
C7_11 C6_11 C5_11 122.15(14) . . ?
C7_11 C6_11 H6_11 118.9 . . ?
C5_11 C6_11 H6_11 118.9 . . ?
C6_11 C7_11 C8_11 118.42(13) . . ?
C6_11 C7_11 C11_11 120.68(14) . . ?
C8_11 C7_11 C11_11 120.88(14) . . ?
C7_11 C8_11 C9_11 121.59(13) . . ?
C7_11 C8_11 H8_11 119.2 . . ?
C9_11 C8_11 H8_11 119.2 . . ?
C4_11 C9_11 C8_11 118.02(13) . . ?
C4_11 C9_11 C12_11 121.06(13) . . ?
C8_11 C9_11 C12_11 120.90(13) . . ?
C5_11 C10_11 H10A_11 109.5 . . ?
C5_11 C10_11 H10B_11 109.5 . . ?
H10A_11 C10_11 H10B_11 109.5 . . ?
C5_11 C10_11 H10C_11 109.5 . . ?
H10A_11 C10_11 H10C_11 109.5 . . ?
H10B_11 C10_11 H10C_11 109.5 . . ?
C7_11 C11_11 H11A_11 109.5 . . ?
C7_11 C11_11 H11B_11 109.5 . . ?
H11A_11 C11_11 H11B_11 109.5 . . ?
C7_11 C11_11 H11C_11 109.5 . . ?
H11A_11 C11_11 H11C_11 109.5 . . ?
H11B_11 C11_11 H11C_11 109.5 . . ?
C9_11 C12_11 H12A_11 109.5 . . ?
C9_11 C12_11 H12B_11 109.5 . . ?
H12A_11 C12_11 H12B_11 109.5 . . ?
C9_11 C12_11 H12C_11 109.5 . . ?
H12A_11 C12_11 H12C_11 109.5 . . ?
H12B_11 C12_11 H12C_11 109.5 . . ?
C18_11 C13_11 C14_11 122.24(12) . . ?
C18_11 C13_11 N2_1 118.99(12) . . ?
C14_11 C13_11 N2_1 118.71(12) . . ?
C15_11 C14_11 C13_11 117.84(13) . . ?
C15_11 C14_11 C20_11 119.83(13) . . ?
C13_11 C14_11 C20_11 122.32(13) . . ?
C14_11 C15_11 C16_11 121.79(13) . . ?
C14_11 C15_11 H15_11 119.1 . . ?
C16_11 C15_11 H15_11 119.1 . . ?
C15_11 C16_11 C17_11 118.63(13) . . ?
C15_11 C16_11 C21_11 120.38(13) . . ?
C17_11 C16_11 C21_11 120.99(13) . . ?
C16_11 C17_11 C18_11 121.80(13) . . ?
C16_11 C17_11 H17_11 119.1 . . ?
C18_11 C17_11 H17_11 119.1 . . ?
C17_11 C18_11 C13_11 117.63(12) . . ?
C17_11 C18_11 C19_11 120.87(13) . . ?
C13_11 C18_11 C19_11 121.50(12) . . ?
C18_11 C19_11 H19A_11 109.5 . . ?
C18_11 C19_11 H19B_11 109.5 . . ?
H19A_11 C19_11 H19B_11 109.5 . . ?
C18_11 C19_11 H19C_11 109.5 . . ?
H19A_11 C19_11 H19C_11 109.5 . . ?
H19B_11 C19_11 H19C_11 109.5 . . ?
C14_11 C20_11 H20A_11 109.5 . . ?
C14_11 C20_11 H20B_11 109.5 . . ?
H20A_11 C20_11 H20B_11 109.5 . . ?
C14_11 C20_11 H20C_11 109.5 . . ?
H20A_11 C20_11 H20C_11 109.5 . . ?
H20B_11 C20_11 H20C_11 109.5 . . ?
C16_11 C21_11 H21A_11 109.5 . . ?
C16_11 C21_11 H21B_11 109.5 . . ?
H21A_11 C21_11 H21B_11 109.5 . . ?
C16_11 C21_11 H21C_11 109.5 . . ?
H21A_11 C21_11 H21C_11 109.5 . . ?
H21B_11 C21_11 H21C_11 109.5 . . ?
C6A_12 C1A_12 C2A_12 107.9(5) . . ?
C6A_12 C1A_12 Ni1_12 123.3(6) . . ?
C2A_12 C1A_12 Ni1_12 128.8(6) . . ?
F1A_12 C2A_12 C3A_12 118.0(8) . . ?
F1A_12 C2A_12 C1A_12 117.4(7) . . ?
C3A_12 C2A_12 C1A_12 124.4(6) . . ?
C4A_12 C3A_12 C2A_12 125.0(6) . . ?
C4A_12 C3A_12 F2A_12 120.9(9) . . ?
C2A_12 C3A_12 F2A_12 114.1(10) . . ?
C3A_12 C4A_12 C5A_12 111.3(4) . . ?
C3A_12 C4A_12 H4A_12 124.4 . . ?
C5A_12 C4A_12 H4A_12 124.4 . . ?
C6A_12 C5A_12 C4A_12 125.7(6) . . ?
C6A_12 C5A_12 F3A_12 122.4(12) . . ?
C4A_12 C5A_12 F3A_12 111.9(12) . . ?
C5A_12 C6A_12 C1A_12 125.6(6) . . ?
C5A_12 C6A_12 H6A_12 117.2 . . ?
C1A_12 C6A_12 H6A_12 117.2 . . ?
C2B_12 C1B_12 C6B_12 120.0 . . ?
C2B_12 C1B_12 Ni1_12 117.4(5) . . ?
C6B_12 C1B_12 Ni1_12 122.6(5) . . ?
C1B_12 C2B_12 C3B_12 120.0 . . ?
C1B_12 C2B_12 H2B_12 120.0 . . ?
C3B_12 C2B_12 H2B_12 120.0 . . ?
F2B_12 C3B_12 C4B_12 117.6(8) . . ?
F2B_12 C3B_12 C2B_12 122.4(8) . . ?
C4B_12 C3B_12 C2B_12 120.0 . . ?
C3B_12 C4B_12 C5B_12 120.0 . . ?
C3B_12 C4B_12 H4B_12 120.0 . . ?
C5B_12 C4B_12 H4B_12 120.0 . . ?
F3B_12 C5B_12 C4B_12 123.8(11) . . ?
F3B_12 C5B_12 C6B_12 116.2(11) . . ?
C4B_12 C5B_12 C6B_12 120.0 . . ?
F1B_12 C6B_12 C5B_12 120.5(8) . . ?
F1B_12 C6B_12 C1B_12 119.5(8) . . ?
C5B_12 C6B_12 C1B_12 120.0 . . ?
C1A_12 Ni1_12 C1_10 98.9(4) . . ?
C1A_12 Ni1_12 C1_11 101.6(4) . . ?
C1_10 Ni1_12 C1_11 159.51(5) . . ?
C1_10 Ni1_12 C1B_12 99.6(3) . . ?
C1_11 Ni1_12 C1B_12 100.9(3) . . ?

_refine_diff_density_max         0.394
_refine_diff_density_min         -0.401
_refine_diff_density_rms         0.056

_shelx_res_file                  
;
TITL complete_a.res in P2(1)/c
    complete_a.res
    created by SHELXL-2018/1 at 16:28:44 on 23-Apr-2019
REM Old TITL complete in P2(1)/c
REM SHELXT solution in P2(1)/c
REM R1 0.116,  Rweak 0.005,  Alpha 0.035,  Orientation as input
REM Formula found by SHELXT:  C49 N6 F Ni
CELL  0.71073  13.8929  10.8012  27.4228   90.000   91.771   90.000
ZERR    4   0.0005   0.0004   0.0009    0.000    0.002    0.000
LATT  1
SYMM -X, 1/2+Y, 1/2-Z
SFAC C H N F NI
UNIT 192 200 16 12 4
TEMP -173
BOND $H
L.S. 20
LIST 4
ACTA 52
FMAP 2
PLAN -5
OMIT 1 0 0
OMIT -1 0 2
WGHT    0.043900    1.573600
FVAR       0.24327   0.48351
RESI 1
N1    3    0.212168    0.844596    0.274311    11.00000    0.02142    0.01258 =
         0.01904    0.00289   -0.00318    0.00056
N2    3    0.243319    0.950413    0.338769    11.00000    0.02090    0.01279 =
         0.01755    0.00283   -0.00303    0.00039
RESI 0
RESI 2
N1    3    0.272460    0.420042    0.387276    11.00000    0.01812    0.01184 =
         0.01738    0.00188    0.00102    0.00092
N2    3    0.415967    0.476522    0.372361    11.00000    0.01826    0.01274 =
         0.02022    0.00378    0.00319    0.00167
RESI 0
RESI 3
RESI 0
RESI 4
RESI 0
RESI 10
C1    1    0.323589    0.520341    0.371750    11.00000    0.01891    0.01293 =
         0.01324    0.00076    0.00165    0.00067
C2    1    0.331111    0.318039    0.396511    11.00000    0.02502    0.01227 =
         0.02481    0.00493    0.00138    0.00285
AFIX  43
H2    2    0.311197    0.238688    0.407226    11.00000   -1.20000
AFIX   0
C3    1    0.421461    0.353404    0.387344    11.00000    0.02280    0.01366 =
         0.02843    0.00602    0.00289    0.00522
AFIX  43
H3    2    0.477976    0.304165    0.390462    11.00000   -1.20000
AFIX   0
C4    1    0.169073    0.416984    0.388311    11.00000    0.01842    0.01118 =
         0.01849    0.00039    0.00006   -0.00052
C5    1    0.117841    0.411157    0.343810    11.00000    0.02330    0.01348 =
         0.01674   -0.00094   -0.00037   -0.00058
C6    1    0.017925    0.412303    0.344420    11.00000    0.02309    0.01934 =
         0.01848   -0.00126   -0.00484   -0.00087
AFIX  43
H6    2   -0.017953    0.408354    0.314402    11.00000   -1.20000
AFIX   0
C7    1   -0.031104    0.419099    0.387952    11.00000    0.01891    0.01871 =
         0.02245   -0.00124   -0.00162   -0.00262
C8    1    0.022839    0.420174    0.431655    11.00000    0.02036    0.01901 =
         0.01842   -0.00058    0.00094   -0.00395
AFIX  43
H8    2   -0.009816    0.421973    0.461577    11.00000   -1.20000
AFIX   0
C9    1    0.123516    0.418686    0.432832    11.00000    0.02094    0.01322 =
         0.01647    0.00164   -0.00080   -0.00198
C10   1    0.169608    0.404743    0.296400    11.00000    0.02778    0.02431 =
         0.01670   -0.00180    0.00090    0.00111
AFIX 137
H10A  2    0.124796    0.376884    0.270365    11.00000   -1.50000
H10B  2    0.223327    0.346223    0.299664    11.00000   -1.50000
H10C  2    0.194371    0.486950    0.288336    11.00000   -1.50000
AFIX   0
C11   1    0.179674    0.422234    0.480565    11.00000    0.02163    0.02232 =
         0.01711    0.00046   -0.00147   -0.00244
AFIX 137
H11A  2    0.135744    0.410425    0.507457    11.00000   -1.50000
H11B  2    0.211941    0.502547    0.484149    11.00000   -1.50000
H11C  2    0.227943    0.356044    0.481203    11.00000   -1.50000
AFIX   0
C12   1   -0.139249    0.426101    0.387083    11.00000    0.02066    0.04000 =
         0.02843   -0.00203   -0.00276   -0.00189
AFIX 137
H12A  2   -0.161845    0.424940    0.420582    11.00000   -1.50000
H12B  2   -0.166113    0.355013    0.369111    11.00000   -1.50000
H12C  2   -0.160265    0.502915    0.370991    11.00000   -1.50000
AFIX   0
C13   1    0.497076    0.545447    0.355934    11.00000    0.01870    0.01318 =
         0.02066    0.00331    0.00499    0.00213
C14   1    0.503741    0.567501    0.305786    11.00000    0.02276    0.01691 =
         0.02067    0.00168    0.00427    0.00421
C15   1    0.582762    0.633998    0.290337    11.00000    0.03051    0.01897 =
         0.02024    0.00280    0.00889    0.00150
AFIX  43
H15   2    0.587653    0.652482    0.256635    11.00000   -1.20000
AFIX   0
C16   1    0.654737    0.674155    0.322781    11.00000    0.02902    0.01542 =
         0.02663   -0.00196    0.01100   -0.00396
C17   1    0.647484    0.646185    0.372119    11.00000    0.02457    0.02031 =
         0.02467   -0.00256    0.00464   -0.00421
AFIX  43
H17   2    0.697463    0.671411    0.394369    11.00000   -1.20000
AFIX   0
C18   1    0.568582    0.582027    0.389614    11.00000    0.02303    0.01787 =
         0.01973    0.00097    0.00316    0.00105
C19   1    0.562155    0.551949    0.443189    11.00000    0.02967    0.03395 =
         0.02027    0.00417    0.00161   -0.00622
AFIX 137
H19A  2    0.606858    0.604829    0.462079    11.00000   -1.50000
H19B  2    0.579134    0.464868    0.448625    11.00000   -1.50000
H19C  2    0.496301    0.566629    0.453632    11.00000   -1.50000
AFIX   0
C20   1    0.430571    0.515048    0.269714    11.00000    0.02768    0.03213 =
         0.01992   -0.00030    0.00262    0.00102
AFIX 137
H20A  2    0.452539    0.528054    0.236486    11.00000   -1.50000
H20B  2    0.368638    0.556806    0.273543    11.00000   -1.50000
H20C  2    0.422952    0.426169    0.275655    11.00000   -1.50000
AFIX   0
C21   1    0.739930    0.746060    0.305008    11.00000    0.04328    0.02644 =
         0.03409   -0.00596    0.01808   -0.01452
AFIX 137
H21A  2    0.796155    0.730116    0.326554    11.00000   -1.50000
H21B  2    0.725019    0.834736    0.305192    11.00000   -1.50000
H21C  2    0.753941    0.720025    0.271737    11.00000   -1.50000
AFIX   0
RESI 0
RESI 11
C1    1    0.243360    0.830715    0.322030    11.00000    0.01655    0.01419 =
         0.01779    0.00177    0.00091    0.00018
C2    1    0.194018    0.967648    0.262402    11.00000    0.03259    0.01559 =
         0.02288    0.00571   -0.00699    0.00104
AFIX  43
H2    2    0.172130    0.998737    0.231607    11.00000   -1.20000
AFIX   0
C3    1    0.213452    1.033966    0.302901    11.00000    0.03376    0.01302 =
         0.02431    0.00552   -0.00566    0.00238
AFIX  43
H3    2    0.207864    1.121161    0.306365    11.00000   -1.20000
AFIX   0
C4    1    0.198673    0.746795    0.239089    11.00000    0.02339    0.01266 =
         0.01767    0.00297   -0.00373    0.00125
C5    1    0.271775    0.723209    0.206603    11.00000    0.02356    0.01929 =
         0.02379    0.00311   -0.00121   -0.00018
C6    1    0.254147    0.634064    0.170577    11.00000    0.02979    0.02305 =
         0.02100    0.00120    0.00106    0.00430
AFIX  43
H6    2    0.303483    0.615297    0.148517    11.00000   -1.20000
AFIX   0
C7    1    0.166779    0.571859    0.165924    11.00000    0.03124    0.01843 =
         0.02106    0.00156   -0.00890    0.00290
C8    1    0.095761    0.598081    0.199155    11.00000    0.02370    0.02000 =
         0.02537    0.00316   -0.00845   -0.00179
AFIX  43
H8    2    0.035895    0.555738    0.196486    11.00000   -1.20000
AFIX   0
C9    1    0.110424    0.685090    0.236291    11.00000    0.02057    0.01730 =
         0.02167    0.00493   -0.00405    0.00048
C10   1    0.365435    0.793032    0.209817    11.00000    0.02707    0.02724 =
         0.03859   -0.00174    0.00639   -0.00527
AFIX 137
H10A  2    0.412748    0.751840    0.189584    11.00000   -1.50000
H10B  2    0.389389    0.794823    0.243800    11.00000   -1.50000
H10C  2    0.355189    0.877924    0.198161    11.00000   -1.50000
AFIX   0
C11   1    0.148685    0.480154    0.125124    11.00000    0.04257    0.02717 =
         0.02539   -0.00464   -0.01087    0.00419
AFIX 137
H11A  2    0.103189    0.416922    0.135640    11.00000   -1.50000
H11B  2    0.209510    0.440610    0.116812    11.00000   -1.50000
H11C  2    0.121608    0.523395    0.096433    11.00000   -1.50000
AFIX   0
C12   1    0.034163    0.709170    0.272957    11.00000    0.02268    0.02716 =
         0.03115    0.00187    0.00133   -0.00209
AFIX 137
H12A  2   -0.026660    0.671529    0.261579    11.00000   -1.50000
H12B  2    0.025352    0.798646    0.276714    11.00000   -1.50000
H12C  2    0.054161    0.673010    0.304442    11.00000   -1.50000
AFIX   0
C13   1    0.271716    0.989552    0.387193    11.00000    0.02176    0.01076 =
         0.01733    0.00283   -0.00117   -0.00085
C14   1    0.200956    1.033138    0.418066    11.00000    0.01971    0.01224 =
         0.02472    0.00284    0.00091   -0.00086
C15   1    0.229936    1.071223    0.464671    11.00000    0.02494    0.01399 =
         0.02237    0.00116    0.00602    0.00007
AFIX  43
H15   2    0.182735    1.099145    0.486468    11.00000   -1.20000
AFIX   0
C16   1    0.326163    1.069556    0.480249    11.00000    0.02797    0.01576 =
         0.01764    0.00234   -0.00063   -0.00053
C17   1    0.394806    1.029821    0.447844    11.00000    0.02184    0.01972 =
         0.02019    0.00371   -0.00311    0.00212
AFIX  43
H17   2    0.460889    1.031269    0.457825    11.00000   -1.20000
AFIX   0
C18   1    0.369246    0.987900    0.401085    11.00000    0.02072    0.01633 =
         0.01838    0.00346    0.00102    0.00162
C19   1    0.444500    0.942229    0.367138    11.00000    0.02150    0.04007 =
         0.02188   -0.00135    0.00117    0.00469
AFIX 137
H19A  2    0.508001    0.972014    0.378404    11.00000   -1.50000
H19B  2    0.430174    0.973417    0.334148    11.00000   -1.50000
H19C  2    0.444347    0.851503    0.366747    11.00000   -1.50000
AFIX   0
C20   1    0.096428    1.041402    0.402195    11.00000    0.01992    0.02506 =
         0.03449   -0.00231    0.00046    0.00064
AFIX 137
H20A  2    0.056273    1.038050    0.430925    11.00000   -1.50000
H20B  2    0.080098    0.971951    0.380482    11.00000   -1.50000
H20C  2    0.084880    1.119584    0.384849    11.00000   -1.50000
AFIX   0
C21   1    0.354888    1.110192    0.531156    11.00000    0.03645    0.03185 =
         0.02022   -0.00258   -0.00220    0.00441
AFIX 137
H21A  2    0.418042    1.150551    0.530843    11.00000   -1.50000
H21B  2    0.358298    1.037853    0.552710    11.00000   -1.50000
H21C  2    0.307023    1.168625    0.543053    11.00000   -1.50000
AFIX   0
RESI 0
RESI 12
PART 1
C1A   1    0.221965    0.717531    0.418381    21.00000    0.03086    0.00955 =
         0.01514   -0.00029    0.00561    0.00478
C2A   1    0.124288    0.734092    0.429899    21.00000    0.05896    0.01664 =
         0.03720    0.00185    0.00018   -0.00699
C3A   1    0.092898    0.767668    0.475622    21.00000    0.04366    0.02448 =
         0.05042    0.00913    0.03781    0.00380
C4A   1    0.150334    0.784165    0.515475    21.00000    0.09251    0.02737 =
         0.02812   -0.00122    0.03800   -0.00168
AFIX  43
H4A   2    0.128035    0.805716    0.546758    21.00000   -1.20000
AFIX   0
C5A   1    0.244124    0.766085    0.505259    21.00000    0.06406    0.02057 =
         0.02343   -0.00647    0.00657   -0.00733
C6A   1    0.277945    0.734488    0.461208    21.00000    0.05658    0.01211 =
         0.01572   -0.00234    0.01900   -0.00054
AFIX  43
H6A   2    0.345475    0.722805    0.459162    21.00000   -1.20000
AFIX   0
F1A   4    0.056524    0.726763    0.391946    21.00000    0.02829    0.02869 =
         0.03917    0.00052    0.00869   -0.00116
F2A   4   -0.009183    0.788744    0.477313    21.00000    0.07157    0.04884 =
         0.08404    0.00176    0.06691    0.00797
F3A   4    0.307228    0.783771    0.548062    21.00000    0.13158    0.04673 =
         0.01644   -0.00368   -0.00689   -0.00999

PART 2
AFIX  66
C1B   1    0.218783    0.724173    0.424243   -21.00000    0.03820    0.00968 =
         0.01460   -0.00060    0.01491   -0.00086
C2B   1    0.119646    0.739744    0.426077   -21.00000    0.02360    0.01419 =
         0.02524    0.00446    0.02139    0.00320
AFIX  43
H2B   2    0.080244    0.727698    0.397540   -21.00000   -1.20000
AFIX  65
C3B   1    0.078158    0.772939    0.469665   -21.00000    0.03147    0.01569 =
         0.03647   -0.00174    0.00898   -0.00160
C4B   1    0.135809    0.790564    0.511418   -21.00000    0.04693    0.01788 =
         0.03249   -0.00468    0.02031   -0.00947
AFIX  43
H4B   2    0.107453    0.813252    0.541208   -21.00000   -1.20000
AFIX  65
C5B   1    0.234946    0.774994    0.509585   -21.00000    0.07033    0.01677 =
         0.01177   -0.00353    0.01951   -0.00882
C6B   1    0.276435    0.741799    0.465998   -21.00000    0.03542    0.01811 =
         0.01926    0.00133   -0.00096   -0.00342
AFIX   0
F1B   4    0.373129    0.728473    0.463580   -21.00000    0.04363    0.02836 =
         0.02706    0.00177   -0.00476    0.00307
F2B   4   -0.015011    0.786522    0.473582   -21.00000    0.03666    0.03727 =
         0.06904    0.00312    0.02617   -0.00331
F3B   4    0.294027    0.790055    0.546978   -21.00000    0.06467    0.04195 =
         0.02275   -0.00354    0.00808   -0.02042

PART 0
NI1   5    0.274333    0.682830    0.357931    11.00000    0.01930    0.01038 =
         0.01451    0.00231    0.00217    0.00190

RESI 0
HKLF 4


REM  complete_a.res in P2(1)/c
REM R1 =  0.0370 for   10035 Fo > 4sig(Fo)  and  0.0527 for all   12539 data
REM    587 parameters refined using      0 restraints

END

WGHT      0.0439      1.5735

REM Highest difference peak  0.394,  deepest hole -0.401,  1-sigma level  0.056
Q1    1   0.4995  0.5692  0.3306  11.00000  0.05    0.39
Q2    1   0.1400  0.4154  0.3670  11.00000  0.05    0.38
Q3    1   0.1410  0.5763  0.1894  11.00000  0.05    0.38
Q4    1  -0.0022  0.4175  0.3683  11.00000  0.05    0.37
Q5    1   0.5337  0.5681  0.3719  11.00000  0.05    0.37
;
_shelx_res_checksum              86137
####################################################################### 
# 
# This file contains crystal structure data downloaded from the 
# Cambridge Structural Database (CSD) hosted by the Cambridge 
# Crystallographic Data Centre (CCDC).
# 
# Full information about CCDC data access policies and citation 
# guidelines are available at http://www.ccdc.cam.ac.uk/access/V1 
# 
# Audit and citation data items may have been added by the CCDC. 
# Please retain this information to preserve the provenance of 
# this file and to allow appropriate attribution of the data. 
# 
#######################################################################

data_Compound_5
_database_code_depnum_ccdc_archive 'CCDC 2017696'
loop_
_audit_author_name
_audit_author_address
'Udo Radius'
;University Wuerzburg
Germany
;
_audit_update_record             
;
2020-07-20 deposited with the CCDC.	2020-10-06 downloaded from the CCDC.
;


_audit_creation_method           SHELXL-2014/7
_shelx_SHELXL_version_number     2014/7
_chemical_name_systematic        ?
_chemical_name_common            ?
_chemical_melting_point          ?
_chemical_formula_moiety         'C48 H49 F5 N4 Ni'
_chemical_formula_sum            'C48 H49 F5 N4 Ni'
_chemical_formula_weight         835.62

loop_
_atom_type_symbol
_atom_type_description
_atom_type_scat_dispersion_real
_atom_type_scat_dispersion_imag
_atom_type_scat_source
C C 0.0033 0.0016 'International Tables Vol C Tables 4.2.6.8 and 6.1.1.4'
H H 0.0000 0.0000 'International Tables Vol C Tables 4.2.6.8 and 6.1.1.4'
N N 0.0061 0.0033 'International Tables Vol C Tables 4.2.6.8 and 6.1.1.4'
F F 0.0171 0.0103 'International Tables Vol C Tables 4.2.6.8 and 6.1.1.4'
Ni Ni 0.3393 1.1124 'International Tables Vol C Tables 4.2.6.8 and 6.1.1.4'

_space_group_crystal_system      orthorhombic
_space_group_IT_number           61
_space_group_name_H-M_alt        'P b c a'
_space_group_name_Hall           '-P 2ac 2ab'

_shelx_space_group_comment       
;
The symmetry employed for this shelxl refinement is uniquely defined
by the following loop, which should always be used as a source of
symmetry information in preference to the above space-group names.
They are only intended as comments.
;

loop_
_space_group_symop_operation_xyz
'x, y, z'
'-x+1/2, -y, z+1/2'
'-x, y+1/2, -z+1/2'
'x+1/2, -y+1/2, -z'
'-x, -y, -z'
'x-1/2, y, -z-1/2'
'x, -y-1/2, z-1/2'
'-x-1/2, y-1/2, z'

_cell_length_a                   20.0814(16)
_cell_length_b                   18.4603(14)
_cell_length_c                   22.7528(18)
_cell_angle_alpha                90
_cell_angle_beta                 90
_cell_angle_gamma                90
_cell_volume                     8434.7(11)
_cell_formula_units_Z            8
_cell_measurement_temperature    100(2)
_cell_measurement_reflns_used    9922
_cell_measurement_theta_min      2.21
_cell_measurement_theta_max      26.02

_exptl_crystal_description       block
_exptl_crystal_colour            yellow
_exptl_crystal_density_meas      ?
_exptl_crystal_density_method    ?
_exptl_crystal_density_diffrn    1.316
_exptl_crystal_F_000             3504
_exptl_transmission_factor_min   ?
_exptl_transmission_factor_max   ?
_exptl_crystal_size_max          0.312
_exptl_crystal_size_mid          0.274
_exptl_crystal_size_min          0.196
_exptl_absorpt_coefficient_mu    0.521

_exptl_absorpt_correction_type   multi-scan
_exptl_absorpt_correction_T_min  0.6915
_exptl_absorpt_correction_T_max  0.7454
_exptl_absorpt_process_details   'SADABS 2014/5'

_diffrn_ambient_temperature      100(2)
_diffrn_radiation_wavelength     0.71073
_diffrn_radiation_type           MoK\a
_diffrn_radiation_source         'rotating anode'
_diffrn_measurement_device_type  'Bruker APEX-II CCD'
_diffrn_measurement_method       '\f and \w scans'
_diffrn_detector_area_resol_mean ?
_diffrn_reflns_number            67305
_diffrn_reflns_av_unetI/netI     0.0406
_diffrn_reflns_av_R_equivalents  0.0631
_diffrn_reflns_limit_h_min       -25
_diffrn_reflns_limit_h_max       14
_diffrn_reflns_limit_k_min       -23
_diffrn_reflns_limit_k_max       21
_diffrn_reflns_limit_l_min       -28
_diffrn_reflns_limit_l_max       28
_diffrn_reflns_theta_min         1.745
_diffrn_reflns_theta_max         26.787
_diffrn_reflns_theta_full        26.000
_diffrn_measured_fraction_theta_max 0.997
_diffrn_measured_fraction_theta_full 1.000
_diffrn_reflns_Laue_measured_fraction_max 0.997
_diffrn_reflns_Laue_measured_fraction_full 1.000
_diffrn_reflns_point_group_measured_fraction_max 0.997
_diffrn_reflns_point_group_measured_fraction_full 1.000
_reflns_number_total             8981
_reflns_number_gt                6748
_reflns_threshold_expression     'I > 2\s(I)'
_reflns_Friedel_coverage         0.000
_reflns_Friedel_fraction_max     .
_reflns_Friedel_fraction_full    .

_reflns_special_details          
;
 Reflections were merged by SHELXL according to the crystal
 class for the calculation of statistics and refinement.
 
 _reflns_Friedel_fraction is defined as the number of unique
 Friedel pairs measured divided by the number that would be
 possible theoretically, ignoring centric projections and
 systematic absences.
;

_computing_data_collection       'Bruker APEX3 v2016.5-0'
_computing_cell_refinement       'Bruker SAINT+ Integration Engine V8.37A'
_computing_data_reduction        'Bruker SAINT+ Integration Engine V8.37A'
_computing_structure_solution    'SHELXS-97 (Sheldrick 2008)'
_computing_structure_refinement  'SHELXL-2014/7 (Sheldrick, 2014)'
_computing_molecular_graphics    'Bruker SHELXTL'
_computing_publication_material  'Bruker SHELXTL'
_refine_special_details          ?
_refine_ls_structure_factor_coef Fsqd
_refine_ls_matrix_type           full
_refine_ls_weighting_scheme      calc
_refine_ls_weighting_details     
'w=1/[\s^2^(Fo^2^)+(0.0424P)^2^+11.4823P] where P=(Fo^2^+2Fc^2^)/3'
_atom_sites_solution_primary     ?
_atom_sites_solution_secondary   ?
_atom_sites_solution_hydrogens   geom
_refine_ls_hydrogen_treatment    constr
_refine_ls_extinction_method     none
_refine_ls_extinction_coef       .
_refine_ls_number_reflns         8981
_refine_ls_number_parameters     535
_refine_ls_number_restraints     0
_refine_ls_R_factor_all          0.0724
_refine_ls_R_factor_gt           0.0463
_refine_ls_wR_factor_ref         0.1166
_refine_ls_wR_factor_gt          0.1023
_refine_ls_goodness_of_fit_ref   1.039
_refine_ls_restrained_S_all      1.039
_refine_ls_shift/su_max          0.002
_refine_ls_shift/su_mean         0.000

loop_
_atom_site_label
_atom_site_type_symbol
_atom_site_fract_x
_atom_site_fract_y
_atom_site_fract_z
_atom_site_U_iso_or_equiv
_atom_site_adp_type
_atom_site_occupancy
_atom_site_site_symmetry_order
_atom_site_calc_flag
_atom_site_refinement_flags_posn
_atom_site_refinement_flags_adp
_atom_site_refinement_flags_occupancy
_atom_site_disorder_assembly
_atom_site_disorder_group
Ni1 Ni 0.61917(2) 0.59486(2) 0.72470(2) 0.01544(9) Uani 1 1 d . . . . .
N1 N 0.69464(10) 0.49566(11) 0.80595(8) 0.0209(5) Uani 1 1 d . . . . .
F1 F 0.69855(7) 0.64634(8) 0.72610(6) 0.0244(3) Uani 1 1 d . . . . .
C1 C 0.53882(13) 0.54092(13) 0.72402(11) 0.0232(5) Uani 1 1 d . . . . .
C2 C 0.50922(16) 0.51404(15) 0.67415(13) 0.0343(7) Uani 1 1 d . . . . .
F2 F 0.53675(10) 0.52845(9) 0.62118(7) 0.0463(5) Uani 1 1 d . . . . .
N2 N 0.69778(10) 0.46276(11) 0.71587(8) 0.0186(4) Uani 1 1 d . . . . .
F3 F 0.42628(13) 0.44628(12) 0.62408(11) 0.0813(8) Uani 1 1 d . . . . .
N3 N 0.58158(11) 0.71862(11) 0.64646(9) 0.0221(5) Uani 1 1 d . . . . .
C3 C 0.45119(18) 0.47132(17) 0.67515(17) 0.0492(9) Uani 1 1 d . . . . .
C4 C 0.42131(17) 0.45383(18) 0.72725(19) 0.0519(10) Uani 1 1 d . . . . .
H4 H 0.3824 0.4246 0.7284 0.062 Uiso 1 1 calc R U . . .
F4 F 0.42117(9) 0.46296(11) 0.83027(10) 0.0592(6) Uani 1 1 d . . . . .
N4 N 0.52947(11) 0.72024(11) 0.72842(9) 0.0224(5) Uani 1 1 d . . . . .
C5 C 0.44928(15) 0.47973(17) 0.77738(16) 0.0424(8) Uani 1 1 d . . . . .
F5 F 0.52852(8) 0.54626(8) 0.82789(7) 0.0321(4) Uani 1 1 d . . . . .
C6 C 0.50517(13) 0.52255(14) 0.77616(13) 0.0274(6) Uani 1 1 d . . . . .
C7 C 0.66946(12) 0.51272(13) 0.75184(10) 0.0169(5) Uani 1 1 d . . . . .
C8 C 0.73921(14) 0.41597(15) 0.74661(11) 0.0288(6) Uani 1 1 d . . . . .
H8 H 0.7640 0.3767 0.7308 0.035 Uiso 1 1 calc R U . . .
C9 C 0.73738(14) 0.43689(16) 0.80269(11) 0.0308(6) Uani 1 1 d . . . . .
H9 H 0.7610 0.4155 0.8344 0.037 Uiso 1 1 calc R U . . .
C12 C 0.70352(13) 0.48335(14) 0.55396(10) 0.0229(5) Uani 1 1 d . . . . .
H12 H 0.7271 0.5100 0.5250 0.027 Uiso 1 1 calc R U . . .
C11 C 0.71910(12) 0.49431(13) 0.61309(10) 0.0188(5) Uani 1 1 d . . . . .
C10 C 0.68336(12) 0.45410(13) 0.65417(10) 0.0171(5) Uani 1 1 d . . . . .
C13 C 0.65482(13) 0.43492(15) 0.53612(11) 0.0254(6) Uani 1 1 d . . . . .
C15 C 0.63538(12) 0.40317(13) 0.63825(10) 0.0203(5) Uani 1 1 d . . . . .
C14 C 0.62203(13) 0.39439(14) 0.57870(11) 0.0237(5) Uani 1 1 d . . . . .
H14 H 0.5897 0.3598 0.5668 0.028 Uiso 1 1 calc R U . . .
C16 C 0.77296(13) 0.54611(14) 0.63097(11) 0.0239(5) Uani 1 1 d . . . . .
H16A H 0.7937 0.5668 0.5958 0.036 Uiso 1 1 calc R U . . .
H16B H 0.8067 0.5203 0.6540 0.036 Uiso 1 1 calc R U . . .
H16C H 0.7537 0.5851 0.6548 0.036 Uiso 1 1 calc R U . . .
C17 C 0.63695(15) 0.4274(2) 0.47196(11) 0.0410(8) Uani 1 1 d . . . . .
H17A H 0.6715 0.4502 0.4478 0.061 Uiso 1 1 calc R U . . .
H17B H 0.5941 0.4510 0.4646 0.061 Uiso 1 1 calc R U . . .
H17C H 0.6337 0.3759 0.4618 0.061 Uiso 1 1 calc R U . . .
C18 C 0.59870(14) 0.35942(14) 0.68392(12) 0.0276(6) Uani 1 1 d . . . . .
H18A H 0.5627 0.3321 0.6650 0.041 Uiso 1 1 calc R U . . .
H18B H 0.5799 0.3920 0.7136 0.041 Uiso 1 1 calc R U . . .
H18C H 0.6297 0.3257 0.7028 0.041 Uiso 1 1 calc R U . . .
C19 C 0.67610(12) 0.52613(14) 0.86228(10) 0.0200(5) Uani 1 1 d . . . . .
C20 C 0.70841(12) 0.58813(14) 0.88255(10) 0.0215(5) Uani 1 1 d . . . . .
C21 C 0.69016(13) 0.61389(15) 0.93783(11) 0.0242(6) Uani 1 1 d . . . . .
H21 H 0.7106 0.6567 0.9524 0.029 Uiso 1 1 calc R U . . .
C22 C 0.64290(13) 0.57888(14) 0.97230(10) 0.0240(6) Uani 1 1 d . . . . .
C23 C 0.61374(13) 0.51645(14) 0.95115(10) 0.0239(5) Uani 1 1 d . . . . .
H23 H 0.5819 0.4919 0.9747 0.029 Uiso 1 1 calc R U . . .
C24 C 0.62982(13) 0.48848(14) 0.89594(10) 0.0218(5) Uani 1 1 d . . . . .
C25 C 0.76247(14) 0.62391(17) 0.84720(11) 0.0300(6) Uani 1 1 d . . . . .
H25A H 0.7450 0.6372 0.8084 0.045 Uiso 1 1 calc R U . . .
H25B H 0.7999 0.5903 0.8425 0.045 Uiso 1 1 calc R U . . .
H25C H 0.7777 0.6676 0.8676 0.045 Uiso 1 1 calc R U . . .
C26 C 0.62502(15) 0.60821(16) 1.03220(11) 0.0329(7) Uani 1 1 d . . . . .
H26A H 0.6154 0.6601 1.0291 0.049 Uiso 1 1 calc R U . . .
H26B H 0.6624 0.6007 1.0592 0.049 Uiso 1 1 calc R U . . .
H26C H 0.5856 0.5828 1.0471 0.049 Uiso 1 1 calc R U . . .
C27 C 0.59737(15) 0.41933(15) 0.87485(12) 0.0293(6) Uani 1 1 d . . . . .
H27A H 0.5918 0.4213 0.8321 0.044 Uiso 1 1 calc R U . . .
H27B H 0.5537 0.4140 0.8936 0.044 Uiso 1 1 calc R U . . .
H27C H 0.6256 0.3779 0.8852 0.044 Uiso 1 1 calc R U . . .
C28 C 0.57418(12) 0.68018(13) 0.69718(10) 0.0182(5) Uani 1 1 d . . . . .
C29 C 0.51005(16) 0.78182(15) 0.69795(12) 0.0343(7) Uani 1 1 d . . . . .
H29 H 0.4795 0.8178 0.7109 0.041 Uiso 1 1 calc R U . . .
C30 C 0.54265(15) 0.78066(15) 0.64681(13) 0.0354(7) Uani 1 1 d . . . . .
H30 H 0.5397 0.8158 0.6164 0.042 Uiso 1 1 calc R U . . .
C31 C 0.62573(12) 0.70307(13) 0.59772(10) 0.0178(5) Uani 1 1 d . . . . .
C32 C 0.69082(13) 0.72948(13) 0.59966(10) 0.0214(5) Uani 1 1 d . . . . .
C33 C 0.73180(13) 0.71727(15) 0.55141(11) 0.0289(6) Uani 1 1 d . . . . .
H33 H 0.7765 0.7341 0.5525 0.035 Uiso 1 1 calc R U . . .
C34 C 0.70940(15) 0.68147(16) 0.50212(11) 0.0307(6) Uani 1 1 d . . . . .
C35 C 0.64389(16) 0.65913(15) 0.50029(11) 0.0312(7) Uani 1 1 d . . . . .
H35 H 0.6280 0.6355 0.4660 0.037 Uiso 1 1 calc R U . . .
C36 C 0.60010(13) 0.67002(14) 0.54726(11) 0.0254(6) Uani 1 1 d . . . . .
C37 C 0.71508(16) 0.77435(16) 0.65044(11) 0.0340(7) Uani 1 1 d . . . . .
H37A H 0.7591 0.7941 0.6412 0.051 Uiso 1 1 calc R U . . .
H37B H 0.7181 0.7440 0.6857 0.051 Uiso 1 1 calc R U . . .
H37C H 0.6839 0.8142 0.6576 0.051 Uiso 1 1 calc R U . . .
C38 C 0.75652(18) 0.6676(2) 0.45127(13) 0.0508(9) Uani 1 1 d . . . . .
H38A H 0.7348 0.6813 0.4143 0.076 Uiso 1 1 calc R U . . .
H38B H 0.7682 0.6161 0.4501 0.076 Uiso 1 1 calc R U . . .
H38C H 0.7970 0.6965 0.4565 0.076 Uiso 1 1 calc R U . . .
C39 C 0.52773(16) 0.65036(19) 0.54033(14) 0.0445(8) Uani 1 1 d . . . . .
H39A H 0.5060 0.6856 0.5145 0.067 Uiso 1 1 calc R U . . .
H39B H 0.5060 0.6508 0.5789 0.067 Uiso 1 1 calc R U . . .
H39C H 0.5241 0.6019 0.5231 0.067 Uiso 1 1 calc R U . . .
C40 C 0.50700(13) 0.70527(13) 0.78761(10) 0.0199(5) Uani 1 1 d . . . . .
C41 C 0.54974(13) 0.72088(13) 0.83426(11) 0.0220(5) Uani 1 1 d . . . . .
C42 C 0.52619(13) 0.70883(14) 0.89101(11) 0.0243(6) Uani 1 1 d . . . . .
H42 H 0.5545 0.7187 0.9235 0.029 Uiso 1 1 calc R U . . .
C43 C 0.46231(14) 0.68276(14) 0.90130(11) 0.0241(6) Uani 1 1 d . . . . .
C44 C 0.42098(13) 0.66942(13) 0.85341(11) 0.0227(5) Uani 1 1 d . . . . .
H44 H 0.3771 0.6522 0.8602 0.027 Uiso 1 1 calc R U . . .
C45 C 0.44214(13) 0.68059(13) 0.79598(11) 0.0209(5) Uani 1 1 d . . . . .
C46 C 0.61868(13) 0.75113(15) 0.82430(13) 0.0305(6) Uani 1 1 d . . . . .
H46A H 0.6443 0.7177 0.7996 0.046 Uiso 1 1 calc R U . . .
H46B H 0.6412 0.7571 0.8622 0.046 Uiso 1 1 calc R U . . .
H46C H 0.6153 0.7982 0.8046 0.046 Uiso 1 1 calc R U . . .
C47 C 0.43793(16) 0.66905(18) 0.96325(12) 0.0366(7) Uani 1 1 d . . . . .
H47A H 0.4015 0.6338 0.9624 0.055 Uiso 1 1 calc R U . . .
H47B H 0.4220 0.7145 0.9804 0.055 Uiso 1 1 calc R U . . .
H47C H 0.4746 0.6500 0.9871 0.055 Uiso 1 1 calc R U . . .
C48 C 0.39564(14) 0.66569(15) 0.74509(12) 0.0280(6) Uani 1 1 d . . . . .
H48A H 0.3849 0.7113 0.7252 0.042 Uiso 1 1 calc R U . . .
H48B H 0.3546 0.6434 0.7598 0.042 Uiso 1 1 calc R U . . .
H48C H 0.4173 0.6327 0.7173 0.042 Uiso 1 1 calc R U . . .

loop_
_atom_site_aniso_label
_atom_site_aniso_U_11
_atom_site_aniso_U_22
_atom_site_aniso_U_33
_atom_site_aniso_U_23
_atom_site_aniso_U_13
_atom_site_aniso_U_12
Ni1 0.01865(16) 0.01383(15) 0.01385(14) -0.00042(11) 0.00056(12) 0.00224(13)
N1 0.0245(11) 0.0243(12) 0.0140(10) -0.0016(8) 0.0003(8) 0.0070(9)
F1 0.0225(7) 0.0222(8) 0.0286(8) 0.0035(6) 0.0028(6) -0.0008(6)
C1 0.0268(13) 0.0129(12) 0.0297(13) -0.0007(10) -0.0060(11) 0.0086(10)
C2 0.0433(18) 0.0197(15) 0.0399(17) -0.0012(12) -0.0162(14) 0.0062(13)
F2 0.0748(13) 0.0345(10) 0.0296(9) -0.0091(7) -0.0182(9) 0.0150(10)
N2 0.0222(11) 0.0190(11) 0.0146(10) -0.0021(8) 0.0002(8) 0.0067(9)
F3 0.1001(19) 0.0456(13) 0.0981(18) -0.0105(12) -0.0703(16) -0.0077(13)
N3 0.0255(11) 0.0171(11) 0.0238(11) 0.0043(8) 0.0071(9) 0.0050(9)
C3 0.053(2) 0.0246(17) 0.070(2) -0.0056(16) -0.0375(19) 0.0036(16)
C4 0.0326(17) 0.0286(17) 0.095(3) 0.0112(18) -0.0184(19) -0.0047(14)
F4 0.0366(11) 0.0465(12) 0.0945(16) 0.0280(11) 0.0261(11) 0.0017(9)
N4 0.0285(11) 0.0168(11) 0.0220(10) 0.0034(8) 0.0070(9) 0.0058(9)
C5 0.0269(15) 0.0286(16) 0.072(2) 0.0149(16) 0.0029(16) 0.0023(13)
F5 0.0359(9) 0.0298(9) 0.0308(8) 0.0057(7) 0.0074(7) 0.0071(7)
C6 0.0200(13) 0.0148(13) 0.0473(17) 0.0049(12) -0.0008(12) 0.0034(11)
C7 0.0180(12) 0.0189(12) 0.0138(11) -0.0015(9) 0.0012(9) -0.0033(10)
C8 0.0347(15) 0.0302(15) 0.0214(12) -0.0012(11) -0.0020(11) 0.0185(13)
C9 0.0364(16) 0.0359(16) 0.0202(13) 0.0001(11) -0.0030(11) 0.0190(14)
C12 0.0217(13) 0.0298(14) 0.0171(12) 0.0002(10) 0.0038(10) 0.0006(11)
C11 0.0177(12) 0.0183(12) 0.0203(12) -0.0030(9) 0.0010(10) 0.0040(10)
C10 0.0221(12) 0.0153(12) 0.0137(11) -0.0025(9) -0.0005(9) 0.0066(10)
C13 0.0213(13) 0.0379(16) 0.0169(12) -0.0071(11) -0.0014(10) 0.0024(12)
C15 0.0219(13) 0.0172(12) 0.0219(12) -0.0036(10) 0.0036(10) 0.0014(11)
C14 0.0200(12) 0.0260(14) 0.0253(12) -0.0098(10) 0.0005(10) -0.0028(11)
C16 0.0237(13) 0.0234(14) 0.0245(13) -0.0056(10) 0.0003(10) -0.0021(11)
C17 0.0317(16) 0.073(2) 0.0178(13) -0.0103(14) -0.0002(11) -0.0069(16)
C18 0.0324(15) 0.0208(14) 0.0298(14) -0.0011(11) 0.0067(12) -0.0025(12)
C19 0.0234(13) 0.0243(13) 0.0123(11) -0.0024(9) -0.0017(9) 0.0067(11)
C20 0.0218(12) 0.0264(14) 0.0163(11) 0.0009(10) 0.0001(9) 0.0014(11)
C21 0.0279(14) 0.0262(14) 0.0186(12) -0.0038(10) -0.0015(10) -0.0024(12)
C22 0.0288(14) 0.0268(14) 0.0163(12) -0.0029(10) 0.0027(10) 0.0035(12)
C23 0.0275(14) 0.0255(14) 0.0186(12) 0.0030(10) 0.0042(10) -0.0007(12)
C24 0.0273(14) 0.0195(13) 0.0187(12) 0.0013(10) -0.0022(10) 0.0028(11)
C25 0.0285(15) 0.0427(17) 0.0188(12) 0.0001(12) 0.0008(11) -0.0074(13)
C26 0.0400(17) 0.0379(17) 0.0207(13) -0.0075(11) 0.0075(12) 0.0011(14)
C27 0.0381(16) 0.0243(15) 0.0255(13) -0.0018(11) -0.0035(12) -0.0019(12)
C28 0.0193(12) 0.0169(12) 0.0184(11) -0.0029(9) 0.0013(10) -0.0004(10)
C29 0.0454(17) 0.0233(15) 0.0343(15) 0.0104(12) 0.0177(13) 0.0155(13)
C30 0.0466(18) 0.0252(15) 0.0344(15) 0.0149(12) 0.0173(14) 0.0177(14)
C31 0.0202(12) 0.0160(12) 0.0171(11) 0.0024(9) 0.0035(9) 0.0029(10)
C32 0.0266(13) 0.0200(13) 0.0176(12) 0.0029(10) -0.0011(10) -0.0015(11)
C33 0.0225(13) 0.0381(16) 0.0260(13) 0.0081(12) 0.0040(11) 0.0030(12)
C34 0.0388(16) 0.0320(16) 0.0214(13) 0.0030(11) 0.0066(12) 0.0152(13)
C35 0.0530(19) 0.0242(14) 0.0165(12) -0.0054(10) -0.0083(12) 0.0061(14)
C36 0.0290(14) 0.0201(13) 0.0272(13) 0.0038(10) -0.0081(11) -0.0026(11)
C37 0.0480(18) 0.0325(16) 0.0213(13) 0.0003(11) -0.0049(12) -0.0180(14)
C38 0.059(2) 0.065(2) 0.0279(15) 0.0031(15) 0.0151(15) 0.0298(19)
C39 0.0395(18) 0.049(2) 0.0454(19) 0.0151(15) -0.0188(15) -0.0149(16)
C40 0.0280(13) 0.0127(12) 0.0191(12) 0.0018(9) 0.0060(10) 0.0039(10)
C41 0.0246(13) 0.0129(12) 0.0287(13) -0.0017(10) 0.0064(11) 0.0018(11)
C42 0.0284(14) 0.0203(13) 0.0243(13) -0.0026(10) -0.0001(11) 0.0021(11)
C43 0.0326(14) 0.0168(13) 0.0230(13) 0.0020(10) 0.0068(11) 0.0016(11)
C44 0.0229(13) 0.0171(13) 0.0281(13) 0.0018(10) 0.0060(10) -0.0012(11)
C45 0.0262(13) 0.0129(12) 0.0236(12) 0.0005(9) 0.0036(10) 0.0019(10)
C46 0.0272(14) 0.0276(15) 0.0366(15) -0.0065(12) 0.0065(12) -0.0015(13)
C47 0.0432(18) 0.0427(18) 0.0240(14) 0.0040(12) 0.0064(13) -0.0061(15)
C48 0.0286(14) 0.0271(15) 0.0284(14) 0.0000(11) -0.0015(11) 0.0048(12)

_geom_special_details            
;
 All esds (except the esd in the dihedral angle between two l.s. planes)
 are estimated using the full covariance matrix.  The cell esds are taken
 into account individually in the estimation of esds in distances, angles
 and torsion angles; correlations between esds in cell parameters are only
 used when they are defined by crystal symmetry.  An approximate (isotropic)
 treatment of cell esds is used for estimating esds involving l.s. planes.
;

loop_
_geom_bond_atom_site_label_1
_geom_bond_atom_site_label_2
_geom_bond_distance
_geom_bond_site_symmetry_2
_geom_bond_publ_flag
Ni1 F1 1.8560(15) . ?
Ni1 C1 1.896(3) . ?
Ni1 C28 1.921(2) . ?
Ni1 C7 1.924(2) . ?
N1 C7 1.368(3) . ?
N1 C9 1.385(3) . ?
N1 C19 1.448(3) . ?
C1 C2 1.374(4) . ?
C1 C6 1.407(4) . ?
C2 F2 1.352(4) . ?
C2 C3 1.407(5) . ?
N2 C7 1.358(3) . ?
N2 C8 1.388(3) . ?
N2 C10 1.442(3) . ?
F3 C3 1.347(4) . ?
N3 C28 1.363(3) . ?
N3 C30 1.387(3) . ?
N3 C31 1.448(3) . ?
C3 C4 1.367(5) . ?
C4 C5 1.358(5) . ?
C4 H4 0.9500 . ?
F4 C5 1.365(4) . ?
N4 C28 1.363(3) . ?
N4 C29 1.387(3) . ?
N4 C40 1.447(3) . ?
C5 C6 1.373(4) . ?
F5 C6 1.340(3) . ?
C8 C9 1.334(4) . ?
C8 H8 0.9500 . ?
C9 H9 0.9500 . ?
C12 C13 1.386(4) . ?
C12 C11 1.396(3) . ?
C12 H12 0.9500 . ?
C11 C10 1.393(3) . ?
C11 C16 1.500(3) . ?
C10 C15 1.394(3) . ?
C13 C14 1.390(4) . ?
C13 C17 1.510(3) . ?
C15 C14 1.391(3) . ?
C15 C18 1.508(3) . ?
C14 H14 0.9500 . ?
C16 H16A 0.9800 . ?
C16 H16B 0.9800 . ?
C16 H16C 0.9800 . ?
C17 H17A 0.9800 . ?
C17 H17B 0.9800 . ?
C17 H17C 0.9800 . ?
C18 H18A 0.9800 . ?
C18 H18B 0.9800 . ?
C18 H18C 0.9800 . ?
C19 C24 1.391(4) . ?
C19 C20 1.394(4) . ?
C20 C21 1.394(3) . ?
C20 C25 1.504(4) . ?
C21 C22 1.390(4) . ?
C21 H21 0.9500 . ?
C22 C23 1.379(4) . ?
C22 C26 1.510(3) . ?
C23 C24 1.396(3) . ?
C23 H23 0.9500 . ?
C24 C27 1.511(4) . ?
C25 H25A 0.9800 . ?
C25 H25B 0.9800 . ?
C25 H25C 0.9800 . ?
C26 H26A 0.9800 . ?
C26 H26B 0.9800 . ?
C26 H26C 0.9800 . ?
C27 H27A 0.9800 . ?
C27 H27B 0.9800 . ?
C27 H27C 0.9800 . ?
C29 C30 1.335(4) . ?
C29 H29 0.9500 . ?
C30 H30 0.9500 . ?
C31 C32 1.396(3) . ?
C31 C36 1.398(3) . ?
C32 C33 1.390(3) . ?
C32 C37 1.503(3) . ?
C33 C34 1.377(4) . ?
C33 H33 0.9500 . ?
C34 C35 1.379(4) . ?
C34 C38 1.516(4) . ?
C35 C36 1.398(4) . ?
C35 H35 0.9500 . ?
C36 C39 1.506(4) . ?
C37 H37A 0.9800 . ?
C37 H37B 0.9800 . ?
C37 H37C 0.9800 . ?
C38 H38A 0.9800 . ?
C38 H38B 0.9800 . ?
C38 H38C 0.9800 . ?
C39 H39A 0.9800 . ?
C39 H39B 0.9800 . ?
C39 H39C 0.9800 . ?
C40 C45 1.393(4) . ?
C40 C41 1.395(4) . ?
C41 C42 1.393(3) . ?
C41 C46 1.510(4) . ?
C42 C43 1.390(4) . ?
C42 H42 0.9500 . ?
C43 C44 1.392(4) . ?
C43 C47 1.514(3) . ?
C44 C45 1.389(3) . ?
C44 H44 0.9500 . ?
C45 C48 1.513(4) . ?
C46 H46A 0.9800 . ?
C46 H46B 0.9800 . ?
C46 H46C 0.9800 . ?
C47 H47A 0.9800 . ?
C47 H47B 0.9800 . ?
C47 H47C 0.9800 . ?
C48 H48A 0.9800 . ?
C48 H48B 0.9800 . ?
C48 H48C 0.9800 . ?

loop_
_geom_angle_atom_site_label_1
_geom_angle_atom_site_label_2
_geom_angle_atom_site_label_3
_geom_angle
_geom_angle_site_symmetry_1
_geom_angle_site_symmetry_3
_geom_angle_publ_flag
F1 Ni1 C1 178.98(9) . . ?
F1 Ni1 C28 89.41(8) . . ?
C1 Ni1 C28 91.59(10) . . ?
F1 Ni1 C7 86.97(8) . . ?
C1 Ni1 C7 92.03(10) . . ?
C28 Ni1 C7 176.36(10) . . ?
C7 N1 C9 111.17(19) . . ?
C7 N1 C19 127.7(2) . . ?
C9 N1 C19 120.7(2) . . ?
C2 C1 C6 113.7(3) . . ?
C2 C1 Ni1 124.4(2) . . ?
C6 C1 Ni1 121.91(19) . . ?
F2 C2 C1 119.2(3) . . ?
F2 C2 C3 117.6(3) . . ?
C1 C2 C3 123.2(3) . . ?
C7 N2 C8 111.7(2) . . ?
C7 N2 C10 125.3(2) . . ?
C8 N2 C10 122.8(2) . . ?
C28 N3 C30 111.3(2) . . ?
C28 N3 C31 127.7(2) . . ?
C30 N3 C31 120.9(2) . . ?
F3 C3 C4 120.3(3) . . ?
F3 C3 C2 119.1(4) . . ?
C4 C3 C2 120.6(3) . . ?
C5 C4 C3 117.6(3) . . ?
C5 C4 H4 121.2 . . ?
C3 C4 H4 121.2 . . ?
C28 N4 C29 111.7(2) . . ?
C28 N4 C40 125.9(2) . . ?
C29 N4 C40 122.3(2) . . ?
C4 C5 F4 119.3(3) . . ?
C4 C5 C6 121.6(3) . . ?
F4 C5 C6 119.1(3) . . ?
F5 C6 C5 117.1(3) . . ?
F5 C6 C1 119.6(2) . . ?
C5 C6 C1 123.3(3) . . ?
N2 C7 N1 103.4(2) . . ?
N2 C7 Ni1 124.18(17) . . ?
N1 C7 Ni1 131.65(17) . . ?
C9 C8 N2 106.6(2) . . ?
C9 C8 H8 126.7 . . ?
N2 C8 H8 126.7 . . ?
C8 C9 N1 107.2(2) . . ?
C8 C9 H9 126.4 . . ?
N1 C9 H9 126.4 . . ?
C13 C12 C11 122.3(2) . . ?
C13 C12 H12 118.9 . . ?
C11 C12 H12 118.9 . . ?
C10 C11 C12 117.0(2) . . ?
C10 C11 C16 122.0(2) . . ?
C12 C11 C16 121.0(2) . . ?
C11 C10 C15 122.8(2) . . ?
C11 C10 N2 119.4(2) . . ?
C15 C10 N2 117.8(2) . . ?
C12 C13 C14 118.5(2) . . ?
C12 C13 C17 120.7(2) . . ?
C14 C13 C17 120.8(2) . . ?
C14 C15 C10 117.7(2) . . ?
C14 C15 C18 121.0(2) . . ?
C10 C15 C18 121.3(2) . . ?
C13 C14 C15 121.7(2) . . ?
C13 C14 H14 119.2 . . ?
C15 C14 H14 119.2 . . ?
C11 C16 H16A 109.5 . . ?
C11 C16 H16B 109.5 . . ?
H16A C16 H16B 109.5 . . ?
C11 C16 H16C 109.5 . . ?
H16A C16 H16C 109.5 . . ?
H16B C16 H16C 109.5 . . ?
C13 C17 H17A 109.5 . . ?
C13 C17 H17B 109.5 . . ?
H17A C17 H17B 109.5 . . ?
C13 C17 H17C 109.5 . . ?
H17A C17 H17C 109.5 . . ?
H17B C17 H17C 109.5 . . ?
C15 C18 H18A 109.5 . . ?
C15 C18 H18B 109.5 . . ?
H18A C18 H18B 109.5 . . ?
C15 C18 H18C 109.5 . . ?
H18A C18 H18C 109.5 . . ?
H18B C18 H18C 109.5 . . ?
C24 C19 C20 122.6(2) . . ?
C24 C19 N1 117.7(2) . . ?
C20 C19 N1 119.5(2) . . ?
C21 C20 C19 117.1(2) . . ?
C21 C20 C25 121.5(2) . . ?
C19 C20 C25 121.3(2) . . ?
C22 C21 C20 122.0(2) . . ?
C22 C21 H21 119.0 . . ?
C20 C21 H21 119.0 . . ?
C23 C22 C21 118.8(2) . . ?
C23 C22 C26 120.9(2) . . ?
C21 C22 C26 120.3(2) . . ?
C22 C23 C24 121.7(2) . . ?
C22 C23 H23 119.2 . . ?
C24 C23 H23 119.2 . . ?
C19 C24 C23 117.7(2) . . ?
C19 C24 C27 122.4(2) . . ?
C23 C24 C27 119.9(2) . . ?
C20 C25 H25A 109.5 . . ?
C20 C25 H25B 109.5 . . ?
H25A C25 H25B 109.5 . . ?
C20 C25 H25C 109.5 . . ?
H25A C25 H25C 109.5 . . ?
H25B C25 H25C 109.5 . . ?
C22 C26 H26A 109.5 . . ?
C22 C26 H26B 109.5 . . ?
H26A C26 H26B 109.5 . . ?
C22 C26 H26C 109.5 . . ?
H26A C26 H26C 109.5 . . ?
H26B C26 H26C 109.5 . . ?
C24 C27 H27A 109.5 . . ?
C24 C27 H27B 109.5 . . ?
H27A C27 H27B 109.5 . . ?
C24 C27 H27C 109.5 . . ?
H27A C27 H27C 109.5 . . ?
H27B C27 H27C 109.5 . . ?
N3 C28 N4 103.3(2) . . ?
N3 C28 Ni1 130.68(18) . . ?
N4 C28 Ni1 125.78(17) . . ?
C30 C29 N4 106.5(2) . . ?
C30 C29 H29 126.7 . . ?
N4 C29 H29 126.7 . . ?
C29 C30 N3 107.1(2) . . ?
C29 C30 H30 126.4 . . ?
N3 C30 H30 126.4 . . ?
C32 C31 C36 121.5(2) . . ?
C32 C31 N3 118.7(2) . . ?
C36 C31 N3 119.3(2) . . ?
C33 C32 C31 118.2(2) . . ?
C33 C32 C37 120.3(2) . . ?
C31 C32 C37 121.4(2) . . ?
C34 C33 C32 121.8(3) . . ?
C34 C33 H33 119.1 . . ?
C32 C33 H33 119.1 . . ?
C33 C34 C35 118.7(2) . . ?
C33 C34 C38 119.9(3) . . ?
C35 C34 C38 121.4(3) . . ?
C34 C35 C36 122.3(2) . . ?
C34 C35 H35 118.9 . . ?
C36 C35 H35 118.9 . . ?
C35 C36 C31 117.3(2) . . ?
C35 C36 C39 119.5(3) . . ?
C31 C36 C39 123.1(3) . . ?
C32 C37 H37A 109.5 . . ?
C32 C37 H37B 109.5 . . ?
H37A C37 H37B 109.5 . . ?
C32 C37 H37C 109.5 . . ?
H37A C37 H37C 109.5 . . ?
H37B C37 H37C 109.5 . . ?
C34 C38 H38A 109.5 . . ?
C34 C38 H38B 109.5 . . ?
H38A C38 H38B 109.5 . . ?
C34 C38 H38C 109.5 . . ?
H38A C38 H38C 109.5 . . ?
H38B C38 H38C 109.5 . . ?
C36 C39 H39A 109.5 . . ?
C36 C39 H39B 109.5 . . ?
H39A C39 H39B 109.5 . . ?
C36 C39 H39C 109.5 . . ?
H39A C39 H39C 109.5 . . ?
H39B C39 H39C 109.5 . . ?
C45 C40 C41 122.6(2) . . ?
C45 C40 N4 118.8(2) . . ?
C41 C40 N4 118.5(2) . . ?
C42 C41 C40 117.6(2) . . ?
C42 C41 C46 120.6(2) . . ?
C40 C41 C46 121.8(2) . . ?
C43 C42 C41 121.6(2) . . ?
C43 C42 H42 119.2 . . ?
C41 C42 H42 119.2 . . ?
C42 C43 C44 118.7(2) . . ?
C42 C43 C47 120.9(2) . . ?
C44 C43 C47 120.4(2) . . ?
C45 C44 C43 121.9(2) . . ?
C45 C44 H44 119.1 . . ?
C43 C44 H44 119.1 . . ?
C44 C45 C40 117.6(2) . . ?
C44 C45 C48 120.3(2) . . ?
C40 C45 C48 122.1(2) . . ?
C41 C46 H46A 109.5 . . ?
C41 C46 H46B 109.5 . . ?
H46A C46 H46B 109.5 . . ?
C41 C46 H46C 109.5 . . ?
H46A C46 H46C 109.5 . . ?
H46B C46 H46C 109.5 . . ?
C43 C47 H47A 109.5 . . ?
C43 C47 H47B 109.5 . . ?
H47A C47 H47B 109.5 . . ?
C43 C47 H47C 109.5 . . ?
H47A C47 H47C 109.5 . . ?
H47B C47 H47C 109.5 . . ?
C45 C48 H48A 109.5 . . ?
C45 C48 H48B 109.5 . . ?
H48A C48 H48B 109.5 . . ?
C45 C48 H48C 109.5 . . ?
H48A C48 H48C 109.5 . . ?
H48B C48 H48C 109.5 . . ?

_refine_diff_density_max         0.499
_refine_diff_density_min         -0.526
_refine_diff_density_rms         0.066

_shelx_res_file                  
;

    fertig_a.res created by SHELXL-2014/7


TITL fertig_a.res in Pbca
REM Old TITL fertig in Pbca
REM SHELXT solution in Pbca
REM R1 0.134,  Rweak 0.005,  Alpha 0.030,  Orientation as input
REM Formula found by SHELXT:  C48 N6 F3 Ni
CELL  0.71073  20.0814  18.4603  22.7528   90.000   90.000   90.000
ZERR   8   0.0016   0.0014   0.0018    0.000    0.000    0.000
LATT  1
SYMM 1/2-X, -Y, 1/2+Z
SYMM -X, 1/2+Y, 1/2-Z
SYMM 1/2+X, 1/2-Y, -Z
SFAC C H N F NI
UNIT 384 392 32 40 8
TEMP -173
L.S. 20
BOND $H
LIST 4
ACTA 52
FMAP 2
PLAN -5

WGHT    0.042400   11.482300
FVAR       0.17887
NI1   5    0.619169    0.594864    0.724699    11.00000    0.01865    0.01383 =
         0.01385   -0.00042    0.00056    0.00224
N1    3    0.694641    0.495659    0.805951    11.00000    0.02453    0.02431 =
         0.01396   -0.00157    0.00025    0.00695
F1    4    0.698546    0.646340    0.726096    11.00000    0.02253    0.02221 =
         0.02860    0.00355    0.00283   -0.00076
C1    1    0.538824    0.540921    0.724023    11.00000    0.02680    0.01292 =
         0.02973   -0.00068   -0.00596    0.00864
C2    1    0.509221    0.514039    0.674149    11.00000    0.04326    0.01966 =
         0.03993   -0.00115   -0.01616    0.00620
F2    4    0.536754    0.528449    0.621179    11.00000    0.07484    0.03450 =
         0.02963   -0.00909   -0.01822    0.01503
N2    3    0.697778    0.462762    0.715871    11.00000    0.02224    0.01905 =
         0.01458   -0.00215    0.00016    0.00670
F3    4    0.426276    0.446283    0.624076    11.00000    0.10011    0.04559 =
         0.09810   -0.01049   -0.07025   -0.00768
N3    3    0.581576    0.718620    0.646456    11.00000    0.02555    0.01707 =
         0.02376    0.00432    0.00711    0.00502
C3    1    0.451187    0.471324    0.675146    11.00000    0.05279    0.02458 =
         0.07022   -0.00558   -0.03755    0.00357
C4    1    0.421306    0.453826    0.727251    11.00000    0.03258    0.02864 =
         0.09459    0.01124   -0.01843   -0.00467
AFIX  43
H4    2    0.382385    0.424605    0.728352    11.00000   -1.20000
AFIX   0
F4    4    0.421166    0.462956    0.830266    11.00000    0.03655    0.04652 =
         0.09449    0.02798    0.02607    0.00174
N4    3    0.529469    0.720243    0.728416    11.00000    0.02845    0.01675 =
         0.02198    0.00345    0.00704    0.00580
C5    1    0.449279    0.479733    0.777377    11.00000    0.02692    0.02856 =
         0.07169    0.01494    0.00286    0.00231
F5    4    0.528515    0.546255    0.827888    11.00000    0.03586    0.02977 =
         0.03080    0.00569    0.00743    0.00712
C6    1    0.505166    0.522553    0.776158    11.00000    0.02002    0.01481 =
         0.04733    0.00488   -0.00078    0.00339
C7    1    0.669462    0.512720    0.751839    11.00000    0.01800    0.01892 =
         0.01384   -0.00145    0.00118   -0.00325
C8    1    0.739205    0.415966    0.746610    11.00000    0.03474    0.03025 =
         0.02143   -0.00119   -0.00197    0.01852
AFIX  43
H8    2    0.764003    0.376716    0.730792    11.00000   -1.20000
AFIX   0
C9    1    0.737376    0.436894    0.802687    11.00000    0.03639    0.03590 =
         0.02016    0.00012   -0.00296    0.01902
AFIX  43
H9    2    0.760965    0.415505    0.834447    11.00000   -1.20000
AFIX   0
C12   1    0.703521    0.483348    0.553964    11.00000    0.02172    0.02978 =
         0.01706    0.00019    0.00377    0.00058
AFIX  43
H12   2    0.727117    0.510014    0.524954    11.00000   -1.20000
AFIX   0
C11   1    0.719100    0.494309    0.613086    11.00000    0.01771    0.01831 =
         0.02027   -0.00299    0.00105    0.00403
C10   1    0.683359    0.454099    0.654166    11.00000    0.02212    0.01533 =
         0.01373   -0.00251   -0.00050    0.00661
C13   1    0.654825    0.434915    0.536117    11.00000    0.02125    0.03789 =
         0.01694   -0.00707   -0.00138    0.00242
C15   1    0.635378    0.403171    0.638246    11.00000    0.02185    0.01716 =
         0.02191   -0.00362    0.00359    0.00135
C14   1    0.622032    0.394385    0.578699    11.00000    0.01999    0.02598 =
         0.02525   -0.00982    0.00055   -0.00281
AFIX  43
H14   2    0.589683    0.359807    0.566820    11.00000   -1.20000
AFIX   0
C16   1    0.772960    0.546115    0.630972    11.00000    0.02367    0.02339 =
         0.02454   -0.00559    0.00025   -0.00208
AFIX 137
H16A  2    0.793713    0.566793    0.595784    11.00000   -1.50000
H16B  2    0.806657    0.520312    0.654045    11.00000   -1.50000
H16C  2    0.753698    0.585085    0.654771    11.00000   -1.50000
AFIX   0
C17   1    0.636946    0.427356    0.471964    11.00000    0.03165    0.07339 =
         0.01783   -0.01030   -0.00025   -0.00691
AFIX 137
H17A  2    0.671478    0.450232    0.447844    11.00000   -1.50000
H17B  2    0.594079    0.451042    0.464584    11.00000   -1.50000
H17C  2    0.633673    0.375886    0.461818    11.00000   -1.50000
AFIX   0
C18   1    0.598704    0.359420    0.683922    11.00000    0.03235    0.02075 =
         0.02977   -0.00108    0.00675   -0.00250
AFIX 137
H18A  2    0.562726    0.332123    0.665044    11.00000   -1.50000
H18B  2    0.579884    0.392048    0.713560    11.00000   -1.50000
H18C  2    0.629671    0.325660    0.702840    11.00000   -1.50000
AFIX   0
C19   1    0.676096    0.526132    0.862276    11.00000    0.02338    0.02426 =
         0.01225   -0.00238   -0.00173    0.00666
C20   1    0.708413    0.588130    0.882547    11.00000    0.02177    0.02639 =
         0.01633    0.00093    0.00006    0.00141
C21   1    0.690158    0.613888    0.937835    11.00000    0.02792    0.02618 =
         0.01863   -0.00376   -0.00148   -0.00237
AFIX  43
H21   2    0.710628    0.656663    0.952409    11.00000   -1.20000
AFIX   0
C22   1    0.642900    0.578882    0.972303    11.00000    0.02878    0.02685 =
         0.01631   -0.00291    0.00272    0.00347
C23   1    0.613738    0.516450    0.951151    11.00000    0.02752    0.02554 =
         0.01856    0.00295    0.00417   -0.00070
AFIX  43
H23   2    0.581913    0.491871    0.974746    11.00000   -1.20000
AFIX   0
C24   1    0.629818    0.488482    0.895945    11.00000    0.02730    0.01946 =
         0.01867    0.00130   -0.00219    0.00281
C25   1    0.762467    0.623910    0.847202    11.00000    0.02853    0.04271 =
         0.01882    0.00008    0.00081   -0.00739
AFIX 137
H25A  2    0.745049    0.637153    0.808429    11.00000   -1.50000
H25B  2    0.799864    0.590298    0.842507    11.00000   -1.50000
H25C  2    0.777717    0.667599    0.867637    11.00000   -1.50000
AFIX   0
C26   1    0.625025    0.608212    1.032201    11.00000    0.03997    0.03793 =
         0.02074   -0.00748    0.00747    0.00111
AFIX 137
H26A  2    0.615429    0.660125    1.029142    11.00000   -1.50000
H26B  2    0.662406    0.600711    1.059213    11.00000   -1.50000
H26C  2    0.585637    0.582837    1.047129    11.00000   -1.50000
AFIX   0
C27   1    0.597373    0.419329    0.874851    11.00000    0.03807    0.02433 =
         0.02552   -0.00177   -0.00347   -0.00192
AFIX 137
H27A  2    0.591846    0.421263    0.832085    11.00000   -1.50000
H27B  2    0.553688    0.413967    0.893550    11.00000   -1.50000
H27C  2    0.625550    0.377920    0.885241    11.00000   -1.50000
AFIX   0
C28   1    0.574184    0.680184    0.697179    11.00000    0.01932    0.01690 =
         0.01838   -0.00293    0.00129   -0.00035
C29   1    0.510049    0.781823    0.697950    11.00000    0.04544    0.02326 =
         0.03430    0.01038    0.01772    0.01554
AFIX  43
H29   2    0.479547    0.817760    0.710926    11.00000   -1.20000
AFIX   0
C30   1    0.542651    0.780661    0.646806    11.00000    0.04661    0.02519 =
         0.03443    0.01494    0.01725    0.01771
AFIX  43
H30   2    0.539725    0.815752    0.616374    11.00000   -1.20000
AFIX   0
C31   1    0.625726    0.703073    0.597723    11.00000    0.02019    0.01598 =
         0.01709    0.00244    0.00348    0.00293
C32   1    0.690822    0.729478    0.599656    11.00000    0.02659    0.02004 =
         0.01758    0.00287   -0.00108   -0.00155
C33   1    0.731797    0.717270    0.551406    11.00000    0.02251    0.03810 =
         0.02600    0.00810    0.00403    0.00304
AFIX  43
H33   2    0.776490    0.734091    0.552465    11.00000   -1.20000
AFIX   0
C34   1    0.709396    0.681473    0.502121    11.00000    0.03880    0.03199 =
         0.02142    0.00301    0.00661    0.01518
C35   1    0.643887    0.659127    0.500294    11.00000    0.05297    0.02418 =
         0.01650   -0.00543   -0.00829    0.00615
AFIX  43
H35   2    0.627969    0.635530    0.465951    11.00000   -1.20000
AFIX   0
C36   1    0.600098    0.670016    0.547258    11.00000    0.02903    0.02012 =
         0.02716    0.00382   -0.00809   -0.00258
C37   1    0.715083    0.774350    0.650436    11.00000    0.04801    0.03251 =
         0.02134    0.00035   -0.00490   -0.01798
AFIX 137
H37A  2    0.759141    0.794142    0.641201    11.00000   -1.50000
H37B  2    0.718073    0.743980    0.685664    11.00000   -1.50000
H37C  2    0.683857    0.814191    0.657557    11.00000   -1.50000
AFIX   0
C38   1    0.756521    0.667605    0.451272    11.00000    0.05915    0.06536 =
         0.02794    0.00312    0.01506    0.02978
AFIX 137
H38A  2    0.734817    0.681293    0.414328    11.00000   -1.50000
H38B  2    0.768166    0.616071    0.450113    11.00000   -1.50000
H38C  2    0.797034    0.696488    0.456516    11.00000   -1.50000
AFIX   0
C39   1    0.527732    0.650358    0.540328    11.00000    0.03953    0.04874 =
         0.04537    0.01514   -0.01882   -0.01490
AFIX 137
H39A  2    0.505957    0.685611    0.514488    11.00000   -1.50000
H39B  2    0.506029    0.650802    0.578904    11.00000   -1.50000
H39C  2    0.524124    0.601871    0.523082    11.00000   -1.50000
AFIX   0
C40   1    0.507001    0.705265    0.787613    11.00000    0.02796    0.01274 =
         0.01907    0.00178    0.00602    0.00391
C41   1    0.549735    0.720884    0.834258    11.00000    0.02457    0.01288 =
         0.02866   -0.00166    0.00643    0.00175
C42   1    0.526190    0.708832    0.891013    11.00000    0.02838    0.02027 =
         0.02429   -0.00256   -0.00013    0.00208
AFIX  43
H42   2    0.554498    0.718680    0.923497    11.00000   -1.20000
AFIX   0
C43   1    0.462314    0.682759    0.901297    11.00000    0.03257    0.01679 =
         0.02303    0.00195    0.00683    0.00156
C44   1    0.420985    0.669423    0.853409    11.00000    0.02292    0.01706 =
         0.02812    0.00182    0.00597   -0.00120
AFIX  43
H44   2    0.377070    0.652200    0.860178    11.00000   -1.20000
AFIX   0
C45   1    0.442137    0.680586    0.795981    11.00000    0.02617    0.01289 =
         0.02357    0.00052    0.00362    0.00186
C46   1    0.618682    0.751126    0.824299    11.00000    0.02721    0.02760 =
         0.03655   -0.00650    0.00649   -0.00147
AFIX 137
H46A  2    0.644254    0.717658    0.799633    11.00000   -1.50000
H46B  2    0.641217    0.757148    0.862189    11.00000   -1.50000
H46C  2    0.615323    0.798200    0.804610    11.00000   -1.50000
AFIX   0
C47   1    0.437926    0.669046    0.963252    11.00000    0.04317    0.04267 =
         0.02403    0.00402    0.00636   -0.00606
AFIX 137
H47A  2    0.401472    0.633770    0.962351    11.00000   -1.50000
H47B  2    0.421955    0.714540    0.980400    11.00000   -1.50000
H47C  2    0.474561    0.649950    0.987120    11.00000   -1.50000
AFIX   0
C48   1    0.395641    0.665687    0.745090    11.00000    0.02864    0.02706 =
         0.02841    0.00001   -0.00154    0.00477
AFIX 137
H48A  2    0.384918    0.711292    0.725176    11.00000   -1.50000
H48B  2    0.354596    0.643447    0.759831    11.00000   -1.50000
H48C  2    0.417285    0.632671    0.717293    11.00000   -1.50000
AFIX   0
HKLF 4

REM  fertig_a.res in Pbca
REM R1 =  0.0463 for    6748 Fo > 4sig(Fo)  and  0.0724 for all    8981 data
REM    535 parameters refined using      0 restraints

END

WGHT      0.0424     11.4823

REM Highest difference peak  0.499,  deepest hole -0.526,  1-sigma level  0.066
Q1    1   0.4788  0.4794  0.6316  11.00000  0.05    0.50
Q2    1   0.5845  0.5429  0.7252  11.00000  0.05    0.48
Q3    1   0.6537  0.5409  0.7321  11.00000  0.05    0.44
Q4    1   0.5753  0.5514  0.6008  11.00000  0.05    0.42
Q5    1   0.3819  0.4105  0.6651  11.00000  0.05    0.41
;
_shelx_res_checksum              28442
####################################################################### 
# 
# This file contains crystal structure data downloaded from the 
# Cambridge Structural Database (CSD) hosted by the Cambridge 
# Crystallographic Data Centre (CCDC).
# 
# Full information about CCDC data access policies and citation 
# guidelines are available at http://www.ccdc.cam.ac.uk/access/V1 
# 
# Audit and citation data items may have been added by the CCDC. 
# Please retain this information to preserve the provenance of 
# this file and to allow appropriate attribution of the data. 
# 
#######################################################################

data_Compound_11
_database_code_depnum_ccdc_archive 'CCDC 2017700'
loop_
_audit_author_name
_audit_author_address
'Udo Radius'
;University Wuerzburg
Germany
;
_audit_update_record             
;
2020-07-20 deposited with the CCDC.	2020-10-06 downloaded from the CCDC.
;


_audit_creation_method           SHELXL-2018/1
_shelx_SHELXL_version_number     2018/1
_chemical_name_systematic        ?
_chemical_name_common            ?
_chemical_melting_point          ?
_chemical_formula_moiety         'C48 H48 F5 N4 Ni'
_chemical_formula_sum            'C48 H48 F5 N4 Ni'
_chemical_formula_weight         834.61

loop_
_atom_type_symbol
_atom_type_description
_atom_type_scat_dispersion_real
_atom_type_scat_dispersion_imag
_atom_type_scat_source
C C 0.0181 0.0091 'International Tables Vol C Tables 4.2.6.8 and 6.1.1.4'
H H 0.0000 0.0000 'International Tables Vol C Tables 4.2.6.8 and 6.1.1.4'
F F 0.0727 0.0534 'International Tables Vol C Tables 4.2.6.8 and 6.1.1.4'
N N 0.0311 0.0180 'International Tables Vol C Tables 4.2.6.8 and 6.1.1.4'
Ni Ni -3.0029 0.5091 'International Tables Vol C Tables 4.2.6.8 and 6.1.1.4'

_space_group_crystal_system      monoclinic
_space_group_IT_number           15
_space_group_name_H-M_alt        'I 2/a'
_space_group_name_Hall           '-I 2ya'

_shelx_space_group_comment       
;
The symmetry employed for this shelxl refinement is uniquely defined
by the following loop, which should always be used as a source of
symmetry information in preference to the above space-group names.
They are only intended as comments.
;

loop_
_space_group_symop_operation_xyz
'x, y, z'
'-x+1/2, y, -z'
'x+1/2, y+1/2, z+1/2'
'-x+1, y+1/2, -z+1/2'
'-x, -y, -z'
'x-1/2, -y, z'
'-x+1/2, -y+1/2, -z+1/2'
'x, -y+1/2, z+1/2'

_cell_length_a                   17.3579(3)
_cell_length_b                   13.3131(2)
_cell_length_c                   19.0795(3)
_cell_angle_alpha                90
_cell_angle_beta                 105.933(2)
_cell_angle_gamma                90
_cell_volume                     4239.65(12)
_cell_formula_units_Z            4
_cell_measurement_reflns_used    16952
_cell_measurement_temperature    100.00(10)
_cell_measurement_theta_max      77.3600
_cell_measurement_theta_min      4.1000

_exptl_crystal_description       block
_exptl_crystal_colour            orange
_exptl_crystal_density_meas      ?
_exptl_crystal_density_method    ?
_exptl_crystal_density_diffrn    1.308
_exptl_crystal_F_000             1748
_exptl_transmission_factor_min   ?
_exptl_transmission_factor_max   ?
_exptl_crystal_size_max          0.195
_exptl_crystal_size_mid          0.150
_exptl_crystal_size_min          0.088
_exptl_absorpt_coefficient_mu    1.159
_exptl_absorpt_correction_type   multi-scan
_exptl_absorpt_correction_T_max  1.00000
_exptl_absorpt_correction_T_min  0.67153
_exptl_absorpt_process_details   
;
CrysAlisPro 1.171.40.45a (Rigaku Oxford Diffraction, 2019)
Empirical absorption correction using spherical harmonics,
 implemented in SCALE3 ABSPACK scaling algorithm.
;
_exptl_absorpt_special_details   ?
_diffrn_ambient_temperature      100.00(10)
_diffrn_radiation_monochromator  mirror
_diffrn_radiation_probe          x-ray
_diffrn_radiation_type           'Cu K\a'
_diffrn_radiation_wavelength     1.54184
_diffrn_source                   'micro-focus sealed X-ray tube'
_diffrn_source_type              'PhotonJet (Cu) X-ray Source'
_diffrn_measurement_device       'four-circle diffractometer'
_diffrn_measurement_device_type  'XtaLAB Synergy, Dualflex, HyPix'
_diffrn_measurement_method       '\w scans'
_diffrn_detector_area_resol_mean ?
_diffrn_reflns_number            25553
_diffrn_reflns_av_unetI/netI     0.0185
_diffrn_reflns_av_R_equivalents  0.0364
_diffrn_reflns_limit_h_min       -21
_diffrn_reflns_limit_h_max       19
_diffrn_reflns_limit_k_min       -15
_diffrn_reflns_limit_k_max       16
_diffrn_reflns_limit_l_min       -24
_diffrn_reflns_limit_l_max       22
_diffrn_reflns_theta_min         4.103
_diffrn_reflns_theta_max         77.702
_diffrn_reflns_theta_full        67.684
_diffrn_measured_fraction_theta_max 0.979
_diffrn_measured_fraction_theta_full 0.999
_diffrn_reflns_Laue_measured_fraction_max 0.979
_diffrn_reflns_Laue_measured_fraction_full 0.999
_diffrn_reflns_point_group_measured_fraction_max 0.979
_diffrn_reflns_point_group_measured_fraction_full 0.999
_reflns_number_total             4419
_reflns_number_gt                4147
_reflns_threshold_expression     'I > 2\s(I)'
_reflns_Friedel_coverage         0.000
_reflns_Friedel_fraction_max     .
_reflns_Friedel_fraction_full    .

_reflns_special_details          
;
 Reflections were merged by SHELXL according to the crystal
 class for the calculation of statistics and refinement.
 
 _reflns_Friedel_fraction is defined as the number of unique
 Friedel pairs measured divided by the number that would be
 possible theoretically, ignoring centric projections and
 systematic absences.
;

_computing_cell_refinement       'CrysAlisPro 1.171.40.45a (Rigaku OD, 2019)'
_computing_data_collection       'CrysAlisPro 1.171.40.45a (Rigaku OD, 2019)'
_computing_data_reduction        'CrysAlisPro 1.171.40.45a (Rigaku OD, 2019)'
_computing_structure_solution    'SHELXT 2014/5 (Sheldrick, 2014)'
_computing_structure_refinement  'SHELXL-2018/3 (Sheldrick, 2018)'
_computing_molecular_graphics    'Olex2 (Dolomanov et al., 2009)'
_computing_publication_material  'Olex2 (Dolomanov et al., 2009)'
_refine_special_details          ?
_refine_ls_structure_factor_coef Fsqd
_refine_ls_matrix_type           full
_refine_ls_weighting_scheme      calc
_refine_ls_weighting_details     
'w=1/[\s^2^(Fo^2^)+(0.0523P)^2^+5.7440P] where P=(Fo^2^+2Fc^2^)/3'
_atom_sites_solution_primary     ?
_atom_sites_solution_secondary   ?
_atom_sites_solution_hydrogens   geom
_refine_ls_hydrogen_treatment    constr
_refine_ls_extinction_method     none
_refine_ls_extinction_coef       .
_refine_ls_number_reflns         4419
_refine_ls_number_parameters     270
_refine_ls_number_restraints     0
_refine_ls_R_factor_all          0.0430
_refine_ls_R_factor_gt           0.0400
_refine_ls_wR_factor_ref         0.1096
_refine_ls_wR_factor_gt          0.1067
_refine_ls_goodness_of_fit_ref   1.083
_refine_ls_restrained_S_all      1.083
_refine_ls_shift/su_max          0.001
_refine_ls_shift/su_mean         0.000

loop_
_atom_site_label
_atom_site_type_symbol
_atom_site_fract_x
_atom_site_fract_y
_atom_site_fract_z
_atom_site_U_iso_or_equiv
_atom_site_adp_type
_atom_site_occupancy
_atom_site_site_symmetry_order
_atom_site_calc_flag
_atom_site_refinement_flags_posn
_atom_site_refinement_flags_adp
_atom_site_refinement_flags_occupancy
_atom_site_disorder_assembly
_atom_site_disorder_group
Ni1 Ni 0.750000 0.28719(3) 0.500000 0.01853(12) Uani 1 2 d S T P . .
N1 N 0.64500(8) 0.31077(10) 0.59858(7) 0.0225(3) Uani 1 1 d . . . . .
N2 N 0.60243(8) 0.19226(10) 0.52212(7) 0.0229(3) Uani 1 1 d . . . . .
F1 F 0.88011(6) 0.44771(7) 0.58303(5) 0.0291(2) Uani 1 1 d . . . . .
F2 F 0.87822(7) 0.64922(9) 0.58393(7) 0.0458(3) Uani 1 1 d . . . . .
F3 F 0.750000 0.75161(12) 0.500000 0.0590(6) Uani 1 2 d S T P . .
C1 C 0.66306(9) 0.26112(12) 0.54220(8) 0.0207(3) Uani 1 1 d . . . . .
C2 C 0.57554(10) 0.27379(14) 0.61213(10) 0.0292(4) Uani 1 1 d . . . . .
H2 H 0.552101 0.296304 0.647614 0.035 Uiso 1 1 calc R U . . .
C3 C 0.54882(10) 0.19938(14) 0.56415(10) 0.0299(4) Uani 1 1 d . . . . .
H3 H 0.503359 0.160297 0.559899 0.036 Uiso 1 1 calc R U . . .
C4 C 0.69118(9) 0.39167(12) 0.63949(8) 0.0225(3) Uani 1 1 d . . . . .
C5 C 0.76829(9) 0.37209(12) 0.68404(8) 0.0234(3) Uani 1 1 d . . . . .
C6 C 0.81042(10) 0.45186(13) 0.72393(9) 0.0265(3) Uani 1 1 d . . . . .
H6 H 0.861546 0.440293 0.754318 0.032 Uiso 1 1 calc R U . . .
C7 C 0.77878(11) 0.54802(13) 0.71993(9) 0.0289(4) Uani 1 1 d . . . . .
C8 C 0.70208(10) 0.56449(13) 0.67426(9) 0.0283(3) Uani 1 1 d . . . . .
H8 H 0.680498 0.628835 0.670834 0.034 Uiso 1 1 calc R U . . .
C9 C 0.65697(10) 0.48745(13) 0.63371(9) 0.0254(3) Uani 1 1 d . . . . .
C10 C 0.80601(10) 0.26977(13) 0.68701(9) 0.0282(3) Uani 1 1 d . . . . .
H10A H 0.820096 0.257594 0.642493 0.042 Uiso 1 1 calc R U . . .
H10B H 0.768654 0.219568 0.693065 0.042 Uiso 1 1 calc R U . . .
H10C H 0.853321 0.266927 0.727367 0.042 Uiso 1 1 calc R U . . .
C11 C 0.82632(12) 0.63369(15) 0.76249(11) 0.0410(5) Uani 1 1 d . . . . .
H11A H 0.842689 0.678293 0.729733 0.061 Uiso 1 1 calc R U . . .
H11B H 0.872826 0.607687 0.797499 0.061 Uiso 1 1 calc R U . . .
H11C H 0.793706 0.669629 0.787344 0.061 Uiso 1 1 calc R U . . .
C12 C 0.57491(10) 0.50828(15) 0.58344(10) 0.0332(4) Uani 1 1 d . . . . .
H12A H 0.570783 0.578107 0.570373 0.050 Uiso 1 1 calc R U . . .
H12B H 0.534893 0.491866 0.607716 0.050 Uiso 1 1 calc R U . . .
H12C H 0.566847 0.468130 0.540228 0.050 Uiso 1 1 calc R U . . .
C13 C 0.59635(9) 0.11679(12) 0.46660(9) 0.0230(3) Uani 1 1 d . . . . .
C14 C 0.63123(10) 0.02336(13) 0.48768(10) 0.0292(4) Uani 1 1 d . . . . .
C15 C 0.62397(11) -0.04950(13) 0.43353(11) 0.0330(4) Uani 1 1 d . . . . .
H15 H 0.646686 -0.112485 0.446258 0.040 Uiso 1 1 calc R U . . .
C16 C 0.58376(11) -0.03031(13) 0.36131(11) 0.0326(4) Uani 1 1 d . . . . .
C17 C 0.54912(11) 0.06336(13) 0.34300(10) 0.0294(4) Uani 1 1 d . . . . .
H17 H 0.521905 0.076493 0.294666 0.035 Uiso 1 1 calc R U . . .
C18 C 0.55395(10) 0.13854(12) 0.39510(9) 0.0250(3) Uani 1 1 d . . . . .
C19 C 0.67477(14) 0.00163(17) 0.56615(11) 0.0429(5) Uani 1 1 d . . . . .
H19A H 0.695328 -0.065701 0.570233 0.064 Uiso 1 1 calc R U . . .
H19B H 0.638384 0.008666 0.595720 0.064 Uiso 1 1 calc R U . . .
H19C H 0.718319 0.048093 0.582453 0.064 Uiso 1 1 calc R U . . .
C20 C 0.57717(15) -0.11043(15) 0.30387(13) 0.0467(5) Uani 1 1 d . . . . .
H20A H 0.534605 -0.093592 0.261505 0.070 Uiso 1 1 calc R U . . .
H20B H 0.565995 -0.173999 0.322723 0.070 Uiso 1 1 calc R U . . .
H20C H 0.626734 -0.114603 0.290881 0.070 Uiso 1 1 calc R U . . .
C21 C 0.51345(11) 0.23838(13) 0.37526(10) 0.0317(4) Uani 1 1 d . . . . .
H21A H 0.495592 0.244647 0.323173 0.048 Uiso 1 1 calc R U . . .
H21B H 0.550615 0.291344 0.394987 0.048 Uiso 1 1 calc R U . . .
H21C H 0.468271 0.242946 0.394953 0.048 Uiso 1 1 calc R U . . .
C22 C 0.750000 0.43661(17) 0.500000 0.0224(4) Uani 1 2 d S T P . .
C23 C 0.81298(9) 0.49396(13) 0.54053(9) 0.0249(3) Uani 1 1 d . . . . .
C24 C 0.81473(10) 0.59757(14) 0.54210(10) 0.0318(4) Uani 1 1 d . . . . .
C25 C 0.750000 0.64983(18) 0.500000 0.0364(6) Uani 1 2 d S T P . .

loop_
_atom_site_aniso_label
_atom_site_aniso_U_11
_atom_site_aniso_U_22
_atom_site_aniso_U_33
_atom_site_aniso_U_23
_atom_site_aniso_U_13
_atom_site_aniso_U_12
Ni1 0.01877(19) 0.01756(19) 0.0206(2) 0.000 0.00770(14) 0.000
N1 0.0200(6) 0.0267(7) 0.0226(6) -0.0042(5) 0.0088(5) -0.0027(5)
N2 0.0224(6) 0.0244(7) 0.0242(6) -0.0041(5) 0.0102(5) -0.0049(5)
F1 0.0225(5) 0.0293(5) 0.0330(5) 0.0010(4) 0.0038(4) 0.0013(4)
F2 0.0316(6) 0.0308(6) 0.0680(8) -0.0100(5) 0.0019(5) -0.0088(4)
F3 0.0441(10) 0.0196(8) 0.1030(16) 0.000 0.0029(10) 0.000
C1 0.0211(7) 0.0203(7) 0.0211(7) -0.0008(6) 0.0065(6) 0.0002(6)
C2 0.0246(8) 0.0379(9) 0.0291(8) -0.0063(7) 0.0144(7) -0.0059(7)
C3 0.0234(8) 0.0372(9) 0.0324(9) -0.0065(7) 0.0134(7) -0.0084(7)
C4 0.0229(7) 0.0259(8) 0.0199(7) -0.0026(6) 0.0079(6) -0.0026(6)
C5 0.0249(7) 0.0261(8) 0.0205(7) 0.0016(6) 0.0081(6) 0.0004(6)
C6 0.0227(8) 0.0320(9) 0.0227(7) 0.0008(6) 0.0027(6) -0.0022(6)
C7 0.0315(9) 0.0293(9) 0.0251(8) -0.0038(6) 0.0064(7) -0.0053(7)
C8 0.0303(8) 0.0267(8) 0.0277(8) -0.0036(7) 0.0079(7) 0.0033(7)
C9 0.0243(8) 0.0301(8) 0.0224(7) -0.0028(6) 0.0072(6) 0.0019(6)
C10 0.0286(8) 0.0283(8) 0.0265(8) 0.0032(6) 0.0058(6) 0.0035(7)
C11 0.0421(11) 0.0332(10) 0.0410(10) -0.0060(8) 0.0003(8) -0.0080(8)
C12 0.0252(8) 0.0375(10) 0.0343(9) -0.0064(8) 0.0040(7) 0.0074(7)
C13 0.0238(7) 0.0202(7) 0.0278(8) -0.0033(6) 0.0119(6) -0.0044(6)
C14 0.0300(9) 0.0258(8) 0.0354(9) 0.0029(7) 0.0149(7) -0.0002(7)
C15 0.0374(9) 0.0194(8) 0.0489(11) 0.0003(7) 0.0229(8) 0.0003(7)
C16 0.0390(10) 0.0234(8) 0.0438(10) -0.0093(7) 0.0253(8) -0.0096(7)
C17 0.0345(9) 0.0272(8) 0.0288(8) -0.0057(7) 0.0124(7) -0.0076(7)
C18 0.0252(8) 0.0208(7) 0.0302(8) -0.0027(6) 0.0095(6) -0.0052(6)
C19 0.0497(12) 0.0389(11) 0.0402(11) 0.0119(9) 0.0123(9) 0.0113(9)
C20 0.0641(14) 0.0318(10) 0.0559(13) -0.0180(9) 0.0364(11) -0.0108(9)
C21 0.0337(9) 0.0239(8) 0.0342(9) -0.0025(7) 0.0035(7) -0.0013(7)
C22 0.0221(10) 0.0224(10) 0.0249(10) 0.000 0.0102(8) 0.000
C23 0.0214(8) 0.0248(8) 0.0293(8) 0.0006(6) 0.0083(6) 0.0013(6)
C24 0.0245(8) 0.0267(9) 0.0432(10) -0.0055(7) 0.0077(7) -0.0056(7)
C25 0.0333(13) 0.0180(11) 0.0568(17) 0.000 0.0104(12) 0.000

_geom_special_details            
;
 All esds (except the esd in the dihedral angle between two l.s. planes)
 are estimated using the full covariance matrix.  The cell esds are taken
 into account individually in the estimation of esds in distances, angles
 and torsion angles; correlations between esds in cell parameters are only
 used when they are defined by crystal symmetry.  An approximate (isotropic)
 treatment of cell esds is used for estimating esds involving l.s. planes.
;

loop_
_geom_bond_atom_site_label_1
_geom_bond_atom_site_label_2
_geom_bond_distance
_geom_bond_site_symmetry_2
_geom_bond_publ_flag
Ni1 C1 1.9269(15) 2_656 ?
Ni1 C1 1.9269(15) . ?
Ni1 C22 1.989(2) . ?
N1 C1 1.3703(19) . ?
N1 C2 1.391(2) . ?
N1 C4 1.438(2) . ?
N2 C1 1.369(2) . ?
N2 C3 1.388(2) . ?
N2 C13 1.443(2) . ?
F1 C23 1.3695(18) . ?
F2 C24 1.357(2) . ?
F3 C25 1.355(3) . ?
C2 C3 1.342(2) . ?
C2 H2 0.9300 . ?
C3 H3 0.9300 . ?
C4 C9 1.398(2) . ?
C4 C5 1.399(2) . ?
C5 C6 1.392(2) . ?
C5 C10 1.506(2) . ?
C6 C7 1.387(2) . ?
C6 H6 0.9300 . ?
C7 C8 1.394(2) . ?
C7 C11 1.508(2) . ?
C8 C9 1.390(2) . ?
C8 H8 0.9300 . ?
C9 C12 1.508(2) . ?
C10 H10A 0.9600 . ?
C10 H10B 0.9600 . ?
C10 H10C 0.9600 . ?
C11 H11A 0.9600 . ?
C11 H11B 0.9600 . ?
C11 H11C 0.9600 . ?
C12 H12A 0.9600 . ?
C12 H12B 0.9600 . ?
C12 H12C 0.9600 . ?
C13 C18 1.391(2) . ?
C13 C14 1.393(2) . ?
C14 C15 1.397(3) . ?
C14 C19 1.509(3) . ?
C15 C16 1.387(3) . ?
C15 H15 0.9300 . ?
C16 C17 1.387(3) . ?
C16 C20 1.511(2) . ?
C17 C18 1.397(2) . ?
C17 H17 0.9300 . ?
C18 C21 1.503(2) . ?
C19 H19A 0.9600 . ?
C19 H19B 0.9600 . ?
C19 H19C 0.9600 . ?
C20 H20A 0.9600 . ?
C20 H20B 0.9600 . ?
C20 H20C 0.9600 . ?
C21 H21A 0.9600 . ?
C21 H21B 0.9600 . ?
C21 H21C 0.9600 . ?
C22 C23 1.383(2) 2_656 ?
C22 C23 1.383(2) . ?
C23 C24 1.380(2) . ?
C24 C25 1.377(2) . ?

loop_
_geom_angle_atom_site_label_1
_geom_angle_atom_site_label_2
_geom_angle_atom_site_label_3
_geom_angle
_geom_angle_site_symmetry_1
_geom_angle_site_symmetry_3
_geom_angle_publ_flag
C1 Ni1 C1 159.24(9) 2_656 . ?
C1 Ni1 C22 100.38(5) 2_656 . ?
C1 Ni1 C22 100.38(5) . . ?
C1 N1 C2 111.84(13) . . ?
C1 N1 C4 125.01(13) . . ?
C2 N1 C4 123.15(13) . . ?
C1 N2 C3 112.23(13) . . ?
C1 N2 C13 124.58(13) . . ?
C3 N2 C13 123.10(13) . . ?
N2 C1 N1 102.64(12) . . ?
N2 C1 Ni1 129.34(11) . . ?
N1 C1 Ni1 127.98(11) . . ?
C3 C2 N1 106.82(14) . . ?
C3 C2 H2 126.6 . . ?
N1 C2 H2 126.6 . . ?
C2 C3 N2 106.47(14) . . ?
C2 C3 H3 126.8 . . ?
N2 C3 H3 126.8 . . ?
C9 C4 C5 122.20(15) . . ?
C9 C4 N1 118.60(14) . . ?
C5 C4 N1 119.20(14) . . ?
C6 C5 C4 117.48(15) . . ?
C6 C5 C10 120.80(15) . . ?
C4 C5 C10 121.68(15) . . ?
C7 C6 C5 122.26(15) . . ?
C7 C6 H6 118.9 . . ?
C5 C6 H6 118.9 . . ?
C6 C7 C8 118.39(16) . . ?
C6 C7 C11 121.25(16) . . ?
C8 C7 C11 120.35(17) . . ?
C9 C8 C7 121.83(16) . . ?
C9 C8 H8 119.1 . . ?
C7 C8 H8 119.1 . . ?
C8 C9 C4 117.83(15) . . ?
C8 C9 C12 120.51(16) . . ?
C4 C9 C12 121.63(15) . . ?
C5 C10 H10A 109.5 . . ?
C5 C10 H10B 109.5 . . ?
H10A C10 H10B 109.5 . . ?
C5 C10 H10C 109.5 . . ?
H10A C10 H10C 109.5 . . ?
H10B C10 H10C 109.5 . . ?
C7 C11 H11A 109.5 . . ?
C7 C11 H11B 109.5 . . ?
H11A C11 H11B 109.5 . . ?
C7 C11 H11C 109.5 . . ?
H11A C11 H11C 109.5 . . ?
H11B C11 H11C 109.5 . . ?
C9 C12 H12A 109.5 . . ?
C9 C12 H12B 109.5 . . ?
H12A C12 H12B 109.5 . . ?
C9 C12 H12C 109.5 . . ?
H12A C12 H12C 109.5 . . ?
H12B C12 H12C 109.5 . . ?
C18 C13 C14 122.67(15) . . ?
C18 C13 N2 119.18(14) . . ?
C14 C13 N2 118.11(15) . . ?
C13 C14 C15 117.55(16) . . ?
C13 C14 C19 121.15(16) . . ?
C15 C14 C19 121.30(17) . . ?
C16 C15 C14 121.69(16) . . ?
C16 C15 H15 119.2 . . ?
C14 C15 H15 119.2 . . ?
C15 C16 C17 118.77(16) . . ?
C15 C16 C20 120.52(18) . . ?
C17 C16 C20 120.71(19) . . ?
C16 C17 C18 121.85(17) . . ?
C16 C17 H17 119.1 . . ?
C18 C17 H17 119.1 . . ?
C13 C18 C17 117.46(15) . . ?
C13 C18 C21 121.06(15) . . ?
C17 C18 C21 121.46(16) . . ?
C14 C19 H19A 109.5 . . ?
C14 C19 H19B 109.5 . . ?
H19A C19 H19B 109.5 . . ?
C14 C19 H19C 109.5 . . ?
H19A C19 H19C 109.5 . . ?
H19B C19 H19C 109.5 . . ?
C16 C20 H20A 109.5 . . ?
C16 C20 H20B 109.5 . . ?
H20A C20 H20B 109.5 . . ?
C16 C20 H20C 109.5 . . ?
H20A C20 H20C 109.5 . . ?
H20B C20 H20C 109.5 . . ?
C18 C21 H21A 109.5 . . ?
C18 C21 H21B 109.5 . . ?
H21A C21 H21B 109.5 . . ?
C18 C21 H21C 109.5 . . ?
H21A C21 H21C 109.5 . . ?
H21B C21 H21C 109.5 . . ?
C23 C22 C23 113.0(2) 2_656 . ?
C23 C22 Ni1 123.52(10) 2_656 . ?
C23 C22 Ni1 123.52(10) . . ?
F1 C23 C24 115.24(14) . . ?
F1 C23 C22 119.77(15) . . ?
C24 C23 C22 124.99(16) . . ?
F2 C24 C25 119.20(17) . . ?
F2 C24 C23 121.92(16) . . ?
C25 C24 C23 118.87(17) . . ?
F3 C25 C24 120.35(12) . . ?
F3 C25 C24 120.35(11) . 2_656 ?
C24 C25 C24 119.3(2) . 2_656 ?

loop_
_geom_torsion_atom_site_label_1
_geom_torsion_atom_site_label_2
_geom_torsion_atom_site_label_3
_geom_torsion_atom_site_label_4
_geom_torsion
_geom_torsion_site_symmetry_1
_geom_torsion_site_symmetry_2
_geom_torsion_site_symmetry_3
_geom_torsion_site_symmetry_4
_geom_torsion_publ_flag
C3 N2 C1 N1 0.30(18) . . . . ?
C13 N2 C1 N1 -176.47(14) . . . . ?
C3 N2 C1 Ni1 -177.28(13) . . . . ?
C13 N2 C1 Ni1 6.0(2) . . . . ?
C2 N1 C1 N2 -0.31(18) . . . . ?
C4 N1 C1 N2 179.84(14) . . . . ?
C2 N1 C1 Ni1 177.31(12) . . . . ?
C4 N1 C1 Ni1 -2.5(2) . . . . ?
C1 N1 C2 C3 0.2(2) . . . . ?
C4 N1 C2 C3 -179.93(15) . . . . ?
N1 C2 C3 N2 0.0(2) . . . . ?
C1 N2 C3 C2 -0.2(2) . . . . ?
C13 N2 C3 C2 176.65(15) . . . . ?
C1 N1 C4 C9 113.53(17) . . . . ?
C2 N1 C4 C9 -66.3(2) . . . . ?
C1 N1 C4 C5 -67.0(2) . . . . ?
C2 N1 C4 C5 113.20(18) . . . . ?
C9 C4 C5 C6 0.8(2) . . . . ?
N1 C4 C5 C6 -178.68(13) . . . . ?
C9 C4 C5 C10 -176.97(15) . . . . ?
N1 C4 C5 C10 3.5(2) . . . . ?
C4 C5 C6 C7 -0.7(2) . . . . ?
C10 C5 C6 C7 177.08(16) . . . . ?
C5 C6 C7 C8 0.0(3) . . . . ?
C5 C6 C7 C11 -178.69(16) . . . . ?
C6 C7 C8 C9 0.6(3) . . . . ?
C11 C7 C8 C9 179.34(17) . . . . ?
C7 C8 C9 C4 -0.5(2) . . . . ?
C7 C8 C9 C12 -178.55(16) . . . . ?
C5 C4 C9 C8 -0.2(2) . . . . ?
N1 C4 C9 C8 179.27(14) . . . . ?
C5 C4 C9 C12 177.81(15) . . . . ?
N1 C4 C9 C12 -2.7(2) . . . . ?
C1 N2 C13 C18 -91.39(19) . . . . ?
C3 N2 C13 C18 92.2(2) . . . . ?
C1 N2 C13 C14 90.78(19) . . . . ?
C3 N2 C13 C14 -85.7(2) . . . . ?
C18 C13 C14 C15 1.4(2) . . . . ?
N2 C13 C14 C15 179.15(14) . . . . ?
C18 C13 C14 C19 -178.25(17) . . . . ?
N2 C13 C14 C19 -0.5(2) . . . . ?
C13 C14 C15 C16 0.1(3) . . . . ?
C19 C14 C15 C16 179.73(17) . . . . ?
C14 C15 C16 C17 -0.9(3) . . . . ?
C14 C15 C16 C20 179.73(17) . . . . ?
C15 C16 C17 C18 0.3(3) . . . . ?
C20 C16 C17 C18 179.65(17) . . . . ?
C14 C13 C18 C17 -2.0(2) . . . . ?
N2 C13 C18 C17 -179.71(14) . . . . ?
C14 C13 C18 C21 176.68(15) . . . . ?
N2 C13 C18 C21 -1.0(2) . . . . ?
C16 C17 C18 C13 1.1(2) . . . . ?
C16 C17 C18 C21 -177.53(16) . . . . ?
C23 C22 C23 F1 -179.41(16) 2_656 . . . ?
Ni1 C22 C23 F1 0.59(16) . . . . ?
C23 C22 C23 C24 0.39(13) 2_656 . . . ?
Ni1 C22 C23 C24 -179.61(13) . . . . ?
F1 C23 C24 F2 -1.1(2) . . . . ?
C22 C23 C24 F2 179.14(14) . . . . ?
F1 C23 C24 C25 179.04(12) . . . . ?
C22 C23 C24 C25 -0.8(3) . . . . ?
F2 C24 C25 F3 0.45(19) . . . . ?
C23 C24 C25 F3 -179.65(12) . . . . ?
F2 C24 C25 C24 -179.55(19) . . . 2_656 ?
C23 C24 C25 C24 0.36(12) . . . 2_656 ?

_refine_diff_density_max         1.409
_refine_diff_density_min         -0.449
_refine_diff_density_rms         0.058

_shelx_res_file                  
;
TITL mikr085_2_a.res in I2/a
    MiKr085_2.res
    created by SHELXL-2018/1 at 09:22:07 on 13-Aug-2019
REM Old TITL MiKr085_2 in I2/a
REM SHELXT solution in I2/a
REM R1 0.140, Rweak 0.013, Alpha 0.025, Orientation as input
REM Formula found by SHELXT: C48 N4 F5 Ni
CELL 1.54184 17.3579 13.3131 19.0795 90 105.933 90
ZERR 4 0.0003 0.0002 0.0003 0 0.002 0
LATT 2
SYMM 0.5-X,+Y,-Z
SFAC C H F N Ni
UNIT 192 192 20 16 4
L.S. 4
PLAN  4
list 6
fmap 2
MORE -1
BOND $H
ACTA
CONF
REM <olex2.extras>
REM <HklSrc "%.\\MiKr085_2.hkl">
REM </olex2.extras>

omit 14 11 1
omit -3 11 14
omit 0 12 14

WGHT    0.052300    5.744000
FVAR       0.22713
NI1   5    0.750000    0.287192    0.500000    10.50000    0.01877    0.01756 =
         0.02062    0.00000    0.00770    0.00000
N1    4    0.644999    0.310771    0.598582    11.00000    0.01997    0.02673 =
         0.02264   -0.00421    0.00880   -0.00267
N2    4    0.602434    0.192256    0.522125    11.00000    0.02243    0.02443 =
         0.02416   -0.00408    0.01017   -0.00487
F1    3    0.880105    0.447714    0.583034    11.00000    0.02254    0.02932 =
         0.03302    0.00099    0.00379    0.00126
F2    3    0.878216    0.649215    0.583931    11.00000    0.03164    0.03082 =
         0.06799   -0.01000    0.00187   -0.00880
F3    3    0.750000    0.751608    0.500000    10.50000    0.04406    0.01958 =
         0.10303    0.00000    0.00294    0.00000
C1    1    0.663062    0.261118    0.542200    11.00000    0.02106    0.02032 =
         0.02114   -0.00080    0.00646    0.00024
C2    1    0.575537    0.273794    0.612129    11.00000    0.02464    0.03793 =
         0.02911   -0.00632    0.01442   -0.00587
AFIX  43
H2    2    0.552101    0.296304    0.647614    11.00000   -1.20000
AFIX   0
C3    1    0.548821    0.199382    0.564153    11.00000    0.02343    0.03721 =
         0.03243   -0.00654    0.01336   -0.00839
AFIX  43
H3    2    0.503359    0.160297    0.559899    11.00000   -1.20000
AFIX   0
C4    1    0.691184    0.391674    0.639494    11.00000    0.02295    0.02587 =
         0.01993   -0.00264    0.00791   -0.00256
C5    1    0.768288    0.372086    0.684044    11.00000    0.02485    0.02608 =
         0.02050    0.00164    0.00810    0.00040
C6    1    0.810419    0.451860    0.723934    11.00000    0.02270    0.03196 =
         0.02269    0.00084    0.00269   -0.00215
AFIX  43
H6    2    0.861546    0.440293    0.754318    11.00000   -1.20000
AFIX   0
C7    1    0.778782    0.548020    0.719933    11.00000    0.03145    0.02930 =
         0.02511   -0.00377    0.00641   -0.00529
C8    1    0.702081    0.564495    0.674262    11.00000    0.03033    0.02665 =
         0.02774   -0.00364    0.00791    0.00328
AFIX  43
H8    2    0.680498    0.628835    0.670834    11.00000   -1.20000
AFIX   0
C9    1    0.656965    0.487448    0.633705    11.00000    0.02426    0.03010 =
         0.02244   -0.00281    0.00719    0.00192
C10   1    0.806007    0.269775    0.687011    11.00000    0.02858    0.02832 =
         0.02654    0.00316    0.00577    0.00346
AFIX 137
H10A  2    0.820096    0.257594    0.642493    11.00000   -1.50000
H10B  2    0.768654    0.219568    0.693065    11.00000   -1.50000
H10C  2    0.853321    0.266927    0.727367    11.00000   -1.50000
AFIX   0
C11   1    0.826318    0.633687    0.762492    11.00000    0.04214    0.03318 =
         0.04096   -0.00598    0.00028   -0.00798
AFIX 137
H11A  2    0.842689    0.678293    0.729733    11.00000   -1.50000
H11B  2    0.872826    0.607687    0.797499    11.00000   -1.50000
H11C  2    0.793706    0.669629    0.787344    11.00000   -1.50000
AFIX   0
C12   1    0.574914    0.508282    0.583436    11.00000    0.02524    0.03752 =
         0.03434   -0.00638    0.00399    0.00737
AFIX 137
H12A  2    0.570783    0.578107    0.570373    11.00000   -1.50000
H12B  2    0.534893    0.491866    0.607716    11.00000   -1.50000
H12C  2    0.566847    0.468130    0.540228    11.00000   -1.50000
AFIX   0
C13   1    0.596349    0.116793    0.466597    11.00000    0.02377    0.02024 =
         0.02782   -0.00328    0.01189   -0.00436
C14   1    0.631230    0.023361    0.487675    11.00000    0.02999    0.02585 =
         0.03540    0.00289    0.01494   -0.00016
C15   1    0.623971   -0.049504    0.433535    11.00000    0.03737    0.01936 =
         0.04887    0.00032    0.02288    0.00025
AFIX  43
H15   2    0.646686   -0.112485    0.446258    11.00000   -1.20000
AFIX   0
C16   1    0.583759   -0.030305    0.361313    11.00000    0.03897    0.02342 =
         0.04377   -0.00935    0.02528   -0.00964
C17   1    0.549119    0.063362    0.342998    11.00000    0.03445    0.02724 =
         0.02877   -0.00574    0.01242   -0.00763
AFIX  43
H17   2    0.521905    0.076493    0.294666    11.00000   -1.20000
AFIX   0
C18   1    0.553955    0.138535    0.395099    11.00000    0.02515    0.02078 =
         0.03020   -0.00265    0.00946   -0.00518
C19   1    0.674774    0.001629    0.566154    11.00000    0.04974    0.03893 =
         0.04017    0.01190    0.01233    0.01132
AFIX 137
H19A  2    0.695328   -0.065701    0.570233    11.00000   -1.50000
H19B  2    0.638384    0.008666    0.595720    11.00000   -1.50000
H19C  2    0.718319    0.048093    0.582453    11.00000   -1.50000
AFIX   0
C20   1    0.577173   -0.110430    0.303868    11.00000    0.06410    0.03179 =
         0.05592   -0.01805    0.03640   -0.01077
AFIX 137
H20A  2    0.534605   -0.093592    0.261505    11.00000   -1.50000
H20B  2    0.565995   -0.173999    0.322723    11.00000   -1.50000
H20C  2    0.626734   -0.114603    0.290881    11.00000   -1.50000
AFIX   0
C21   1    0.513451    0.238385    0.375261    11.00000    0.03367    0.02393 =
         0.03417   -0.00255    0.00348   -0.00127
AFIX 137
H21A  2    0.495592    0.244647    0.323173    11.00000   -1.50000
H21B  2    0.550615    0.291344    0.394987    11.00000   -1.50000
H21C  2    0.468271    0.242946    0.394953    11.00000   -1.50000
AFIX   0
C22   1    0.750000    0.436612    0.500000    10.50000    0.02209    0.02244 =
         0.02493    0.00000    0.01022    0.00000
C23   1    0.812976    0.493957    0.540533    11.00000    0.02144    0.02478 =
         0.02931    0.00060    0.00827    0.00135
C24   1    0.814727    0.597566    0.542101    11.00000    0.02450    0.02672 =
         0.04323   -0.00551    0.00766   -0.00562
C25   1    0.750000    0.649828    0.500000    10.50000    0.03334    0.01798 =
         0.05675    0.00000    0.01035    0.00000
HKLF 4


REM  mikr085_2_a.res in I2/a
REM R1 =  0.0400 for    4147 Fo > 4sig(Fo)  and  0.0430 for all    4419 data
REM    270 parameters refined using      0 restraints

END

WGHT      0.0523      5.7440

REM Highest difference peak  1.409,  deepest hole -0.449,  1-sigma level  0.058
Q1    1   0.7500  0.1431  0.5000  10.50000  0.05    1.41
Q2    1   0.7500  0.3772  0.5000  10.50000  0.05    0.47
Q3    1   0.6775  0.4451  0.6302  11.00000  0.05    0.31
Q4    1   0.7761  0.4605  0.5281  11.00000  0.05    0.31
;
_shelx_res_checksum              79457
####################################################################### 
# 
# This file contains crystal structure data downloaded from the 
# Cambridge Structural Database (CSD) hosted by the Cambridge 
# Crystallographic Data Centre (CCDC).
# 
# Full information about CCDC data access policies and citation 
# guidelines are available at http://www.ccdc.cam.ac.uk/access/V1 
# 
# Audit and citation data items may have been added by the CCDC. 
# Please retain this information to preserve the provenance of 
# this file and to allow appropriate attribution of the data. 
# 
#######################################################################

data_Compound_13
_database_code_depnum_ccdc_archive 'CCDC 2017697'
loop_
_audit_author_name
_audit_author_address
'Udo Radius'
;University Wuerzburg
Germany
;
_audit_update_record             
;
2020-07-20 deposited with the CCDC.	2020-10-06 downloaded from the CCDC.
;


_audit_creation_method           SHELXL-2018/1
_shelx_SHELXL_version_number     2018/1
_chemical_name_systematic        ?
_chemical_name_common            ?
_chemical_melting_point          ?
_chemical_formula_moiety         'C48 H49 F4 N4 Ni'
_chemical_formula_sum            'C48 H49 F4 N4 Ni'
_chemical_formula_weight         816.62

loop_
_atom_type_symbol
_atom_type_description
_atom_type_scat_dispersion_real
_atom_type_scat_dispersion_imag
_atom_type_scat_source
C C 0.0033 0.0016 'International Tables Vol C Tables 4.2.6.8 and 6.1.1.4'
H H 0.0000 0.0000 'International Tables Vol C Tables 4.2.6.8 and 6.1.1.4'
N N 0.0061 0.0033 'International Tables Vol C Tables 4.2.6.8 and 6.1.1.4'
F F 0.0171 0.0103 'International Tables Vol C Tables 4.2.6.8 and 6.1.1.4'
Ni Ni 0.3393 1.1124 'International Tables Vol C Tables 4.2.6.8 and 6.1.1.4'

_space_group_crystal_system      monoclinic
_space_group_IT_number           15
_space_group_name_H-M_alt        'C 2/c'
_space_group_name_Hall           '-C 2yc'

_shelx_space_group_comment       
;
The symmetry employed for this shelxl refinement is uniquely defined
by the following loop, which should always be used as a source of
symmetry information in preference to the above space-group names.
They are only intended as comments.
;

loop_
_space_group_symop_operation_xyz
'x, y, z'
'-x, y, -z+1/2'
'x+1/2, y+1/2, z'
'-x+1/2, y+1/2, -z+1/2'
'-x, -y, -z'
'x, -y, z-1/2'
'-x+1/2, -y+1/2, -z'
'x+1/2, -y+1/2, z-1/2'

_cell_length_a                   21.976(3)
_cell_length_b                   13.1060(15)
_cell_length_c                   17.395(3)
_cell_angle_alpha                90
_cell_angle_beta                 122.824(3)
_cell_angle_gamma                90
_cell_volume                     4210.2(11)
_cell_formula_units_Z            4
_cell_measurement_temperature    100(2)
_cell_measurement_reflns_used    5151
_cell_measurement_theta_min      2.44
_cell_measurement_theta_max      26.69

_exptl_crystal_description       block
_exptl_crystal_colour            orange
_exptl_crystal_density_meas      ?
_exptl_crystal_density_method    ?
_exptl_crystal_density_diffrn    1.288
_exptl_crystal_F_000             1716
_exptl_transmission_factor_min   ?
_exptl_transmission_factor_max   ?
_exptl_crystal_size_max          0.4
_exptl_crystal_size_mid          0.35
_exptl_crystal_size_min          0.33
_exptl_absorpt_coefficient_mu    0.517
_exptl_absorpt_correction_type   multi-scan
_exptl_absorpt_correction_T_min  0.5909
_exptl_absorpt_correction_T_max  0.7454
_exptl_absorpt_process_details   'Sadabs 2014/4 (Bruker 2014)'
_exptl_absorpt_special_details   ?
_diffrn_ambient_temperature      100(2)
_diffrn_radiation_wavelength     0.71073
_diffrn_radiation_type           MoK\a
_diffrn_source                   'rotating-anode X-ray tube'
_diffrn_measurement_device_type  'Bruker X8-APEX II'
_diffrn_measurement_method       '\f and \w scans'
_diffrn_detector_area_resol_mean ?
_diffrn_reflns_number            20673
_diffrn_reflns_av_unetI/netI     0.0411
_diffrn_reflns_av_R_equivalents  0.0547
_diffrn_reflns_limit_h_min       -27
_diffrn_reflns_limit_h_max       27
_diffrn_reflns_limit_k_min       -16
_diffrn_reflns_limit_k_max       16
_diffrn_reflns_limit_l_min       -21
_diffrn_reflns_limit_l_max       22
_diffrn_reflns_theta_min         1.905
_diffrn_reflns_theta_max         26.855
_diffrn_reflns_theta_full        26.000
_diffrn_measured_fraction_theta_max 0.993
_diffrn_measured_fraction_theta_full 1.000
_diffrn_reflns_Laue_measured_fraction_max 0.993
_diffrn_reflns_Laue_measured_fraction_full 1.000
_diffrn_reflns_point_group_measured_fraction_max 0.993
_diffrn_reflns_point_group_measured_fraction_full 1.000
_reflns_number_total             4504
_reflns_number_gt                3821
_reflns_threshold_expression     'I > 2\s(I)'
_reflns_Friedel_coverage         0.000
_reflns_Friedel_fraction_max     .
_reflns_Friedel_fraction_full    .

_reflns_special_details          
;
 Reflections were merged by SHELXL according to the crystal
 class for the calculation of statistics and refinement.
 
 _reflns_Friedel_fraction is defined as the number of unique
 Friedel pairs measured divided by the number that would be
 possible theoretically, ignoring centric projections and
 systematic absences.
;

_computing_data_collection       'Bruker APEX2'
_computing_cell_refinement       'Bruker SAINT'
_computing_data_reduction        'Bruker SAINT'
_computing_structure_solution    'SHELXT 2014/5 (Sheldrick, 2014)'
_computing_structure_refinement  'SHELXL-2018/1 (Sheldrick, 2018)'
_computing_molecular_graphics    'Bruker SHELXTL'
_computing_publication_material  'Bruker SHELXTL'
_refine_special_details          ?
_refine_ls_structure_factor_coef Fsqd
_refine_ls_matrix_type           full
_refine_ls_weighting_scheme      calc
_refine_ls_weighting_details     
'w=1/[\s^2^(Fo^2^)+(0.0650P)^2^+4.8199P] where P=(Fo^2^+2Fc^2^)/3'
_atom_sites_solution_primary     ?
_atom_sites_solution_secondary   ?
_atom_sites_solution_hydrogens   geom
_refine_ls_hydrogen_treatment    constr
_refine_ls_extinction_method     none
_refine_ls_extinction_coef       .
_refine_ls_number_reflns         4504
_refine_ls_number_parameters     265
_refine_ls_number_restraints     0
_refine_ls_R_factor_all          0.0533
_refine_ls_R_factor_gt           0.0440
_refine_ls_wR_factor_ref         0.1214
_refine_ls_wR_factor_gt          0.1150
_refine_ls_goodness_of_fit_ref   1.040
_refine_ls_restrained_S_all      1.040
_refine_ls_shift/su_max          0.001
_refine_ls_shift/su_mean         0.000

loop_
_atom_site_label
_atom_site_type_symbol
_atom_site_fract_x
_atom_site_fract_y
_atom_site_fract_z
_atom_site_U_iso_or_equiv
_atom_site_adp_type
_atom_site_occupancy
_atom_site_site_symmetry_order
_atom_site_calc_flag
_atom_site_refinement_flags_posn
_atom_site_refinement_flags_adp
_atom_site_refinement_flags_occupancy
_atom_site_disorder_assembly
_atom_site_disorder_group
Ni1 Ni 0.500000 0.71294(3) 0.250000 0.01777(12) Uani 1 2 d S T P . .
C2_1 C 0.500000 0.5613(2) 0.250000 0.0228(6) Uani 1 2 d S T P . .
C3_1 C 0.45910(12) 0.50269(17) 0.27197(14) 0.0253(5) Uani 1 1 d . . . . .
C4_1 C 0.45807(14) 0.39768(18) 0.27185(16) 0.0333(5) Uani 1 1 d . . . . .
C5_1 C 0.500000 0.3426(2) 0.250000 0.0411(9) Uani 1 2 d S T P . .
H5_1 H 0.500001 0.270141 0.249999 0.049 Uiso 1 2 calc R U P . .
F1_2 F 0.41618(7) 0.54943(10) 0.29611(9) 0.0303(3) Uani 1 1 d . . . . .
F2_2 F 0.41509(10) 0.34679(11) 0.29338(12) 0.0495(4) Uani 1 1 d . . . . .
C1_3 C 0.54171(11) 0.74188(16) 0.37791(13) 0.0202(4) Uani 1 1 d . . . . .
N1_3 N 0.52145(10) 0.81214(14) 0.41742(11) 0.0233(4) Uani 1 1 d . . . . .
C2_3 C 0.56303(13) 0.80565(19) 0.51239(15) 0.0310(5) Uani 1 1 d . . . . .
H2_3 H 0.558485 0.846659 0.554052 0.037 Uiso 1 1 calc R U . . .
N2_3 N 0.59782(10) 0.69229(14) 0.45171(11) 0.0225(4) Uani 1 1 d . . . . .
C3_3 C 0.61041(13) 0.73073(19) 0.53340(15) 0.0309(5) Uani 1 1 d . . . . .
H3_3 H 0.646166 0.707837 0.593161 0.037 Uiso 1 1 calc R U . . .
C1_4 C 0.63882(11) 0.61015(17) 0.44661(13) 0.0230(4) Uani 1 1 d . . . . .
C2_4 C 0.68388(11) 0.63075(17) 0.41461(13) 0.0236(4) Uani 1 1 d . . . . .
C3_4 C 0.72406(12) 0.55044(18) 0.41281(15) 0.0268(5) Uani 1 1 d . . . . .
H3_4 H 0.755321 0.562662 0.391828 0.032 Uiso 1 1 calc R U . . .
C4_4 C 0.72018(13) 0.45226(18) 0.44075(16) 0.0300(5) Uani 1 1 d . . . . .
C5_4 C 0.67416(13) 0.43544(18) 0.47103(16) 0.0300(5) Uani 1 1 d . . . . .
H5_4 H 0.670826 0.368688 0.489740 0.036 Uiso 1 1 calc R U . . .
C6_4 C 0.63278(12) 0.51310(18) 0.47487(14) 0.0266(5) Uani 1 1 d . . . . .
C7_4 C 0.68719(12) 0.73454(17) 0.38080(16) 0.0283(5) Uani 1 1 d . . . . .
H7A_4 H 0.727188 0.736832 0.371209 0.042 Uiso 1 1 calc R U . . .
H7B_4 H 0.695059 0.786009 0.426197 0.042 Uiso 1 1 calc R U . . .
H7C_4 H 0.641490 0.748621 0.322911 0.042 Uiso 1 1 calc R U . . .
C8_4 C 0.76328(15) 0.3663(2) 0.4361(2) 0.0436(6) Uani 1 1 d . . . . .
H8A_4 H 0.731157 0.322082 0.384099 0.065 Uiso 1 1 calc R U . . .
H8B_4 H 0.785732 0.326498 0.492856 0.065 Uiso 1 1 calc R U . . .
H8C_4 H 0.801072 0.394080 0.428488 0.065 Uiso 1 1 calc R U . . .
C9_4 C 0.58222(14) 0.4917(2) 0.50582(17) 0.0350(5) Uani 1 1 d . . . . .
H9A_4 H 0.538639 0.533757 0.470604 0.052 Uiso 1 1 calc R U . . .
H9B_4 H 0.606334 0.507930 0.571001 0.052 Uiso 1 1 calc R U . . .
H9C_4 H 0.568665 0.419398 0.496060 0.052 Uiso 1 1 calc R U . . .
C1_5 C 0.46598(12) 0.88730(16) 0.36851(13) 0.0230(4) Uani 1 1 d . . . . .
C2_5 C 0.39496(12) 0.86421(16) 0.33955(14) 0.0245(4) Uani 1 1 d . . . . .
C3_5 C 0.34285(13) 0.93902(17) 0.29241(15) 0.0310(5) Uani 1 1 d . . . . .
H3_5 H 0.293773 0.924454 0.270938 0.037 Uiso 1 1 calc R U . . .
C4_5 C 0.36066(15) 1.03459(17) 0.27585(15) 0.0345(6) Uani 1 1 d . . . . .
C5_5 C 0.43196(15) 1.05518(17) 0.30723(16) 0.0350(6) Uani 1 1 d . . . . .
H5_5 H 0.444348 1.120750 0.296505 0.042 Uiso 1 1 calc R U . . .
C6_5 C 0.48636(14) 0.98287(17) 0.35415(15) 0.0303(5) Uani 1 1 d . . . . .
C7_5 C 0.56401(16) 1.0057(2) 0.38856(19) 0.0454(7) Uani 1 1 d . . . . .
H7A_5 H 0.580709 0.959293 0.359520 0.068 Uiso 1 1 calc R U . . .
H7B_5 H 0.593798 0.996310 0.455043 0.068 Uiso 1 1 calc R U . . .
H7C_5 H 0.568233 1.076346 0.373577 0.068 Uiso 1 1 calc R U . . .
C8_5 C 0.37623(14) 0.76239(17) 0.36089(18) 0.0323(5) Uani 1 1 d . . . . .
H8A_5 H 0.323529 0.756537 0.329771 0.049 Uiso 1 1 calc R U . . .
H8B_5 H 0.398640 0.756228 0.427091 0.049 Uiso 1 1 calc R U . . .
H8C_5 H 0.394282 0.707938 0.339736 0.049 Uiso 1 1 calc R U . . .
C9_5 C 0.30264(18) 1.1143(2) 0.22467(19) 0.0520(8) Uani 1 1 d . . . . .
H9A_5 H 0.286230 1.113089 0.159868 0.078 Uiso 1 1 calc R U . . .
H9B_5 H 0.322361 1.181880 0.250231 0.078 Uiso 1 1 calc R U . . .
H9C_5 H 0.261667 1.099776 0.230700 0.078 Uiso 1 1 calc R U . . .

loop_
_atom_site_aniso_label
_atom_site_aniso_U_11
_atom_site_aniso_U_22
_atom_site_aniso_U_33
_atom_site_aniso_U_23
_atom_site_aniso_U_13
_atom_site_aniso_U_12
Ni1 0.0189(2) 0.0220(2) 0.01232(18) 0.000 0.00841(15) 0.000
C2_1 0.0262(16) 0.0249(14) 0.0135(13) 0.000 0.0083(12) 0.000
C3_1 0.0317(12) 0.0265(10) 0.0199(10) -0.0005(8) 0.0155(10) 0.0011(9)
C4_1 0.0468(15) 0.0290(11) 0.0330(12) 0.0001(9) 0.0274(12) -0.0079(10)
C5_1 0.068(3) 0.0199(15) 0.047(2) 0.000 0.039(2) 0.000
F1_2 0.0348(8) 0.0341(7) 0.0300(7) 0.0001(5) 0.0228(6) 0.0002(6)
F2_2 0.0761(12) 0.0344(8) 0.0632(11) -0.0007(7) 0.0542(10) -0.0123(8)
C1_3 0.0190(10) 0.0248(10) 0.0188(10) 0.0006(8) 0.0115(8) -0.0010(8)
N1_3 0.0238(9) 0.0311(9) 0.0152(8) -0.0021(7) 0.0108(7) 0.0020(7)
C2_3 0.0310(12) 0.0455(13) 0.0153(10) -0.0040(9) 0.0118(9) 0.0053(10)
N2_3 0.0199(9) 0.0337(9) 0.0138(8) 0.0009(7) 0.0091(7) 0.0025(7)
C3_3 0.0270(12) 0.0501(14) 0.0138(10) -0.0002(9) 0.0099(9) 0.0068(10)
C1_4 0.0183(10) 0.0339(11) 0.0139(9) 0.0009(8) 0.0069(8) 0.0047(8)
C2_4 0.0189(10) 0.0334(11) 0.0151(9) -0.0021(8) 0.0071(8) -0.0017(9)
C3_4 0.0217(11) 0.0394(12) 0.0234(10) -0.0039(9) 0.0149(9) -0.0010(9)
C4_4 0.0246(12) 0.0353(12) 0.0278(11) -0.0009(9) 0.0128(10) 0.0038(9)
C5_4 0.0276(12) 0.0334(12) 0.0274(11) 0.0093(9) 0.0140(10) 0.0048(10)
C6_4 0.0205(11) 0.0397(12) 0.0184(10) 0.0070(9) 0.0098(9) 0.0045(9)
C7_4 0.0248(11) 0.0357(12) 0.0267(11) -0.0006(9) 0.0154(9) -0.0028(9)
C8_4 0.0393(15) 0.0418(14) 0.0582(17) -0.0039(12) 0.0320(14) 0.0059(12)
C9_4 0.0339(13) 0.0447(14) 0.0329(12) 0.0137(11) 0.0225(11) 0.0077(11)
C1_5 0.0277(11) 0.0255(10) 0.0160(9) -0.0027(8) 0.0119(9) 0.0026(8)
C2_5 0.0285(11) 0.0242(10) 0.0219(10) -0.0027(8) 0.0144(9) 0.0031(9)
C3_5 0.0309(12) 0.0313(11) 0.0251(11) -0.0037(9) 0.0115(10) 0.0071(10)
C4_5 0.0492(16) 0.0266(11) 0.0195(11) -0.0011(8) 0.0133(11) 0.0109(11)
C5_5 0.0572(17) 0.0240(11) 0.0240(11) -0.0016(9) 0.0222(12) -0.0034(11)
C6_5 0.0424(14) 0.0295(11) 0.0207(10) -0.0054(9) 0.0182(10) -0.0056(10)
C7_5 0.0480(17) 0.0491(15) 0.0395(15) 0.0000(12) 0.0239(13) -0.0169(13)
C8_5 0.0346(13) 0.0283(11) 0.0419(14) 0.0000(10) 0.0258(11) 0.0014(10)
C9_5 0.066(2) 0.0376(14) 0.0323(14) 0.0052(11) 0.0133(14) 0.0233(14)

_geom_special_details            
;
 All esds (except the esd in the dihedral angle between two l.s. planes)
 are estimated using the full covariance matrix.  The cell esds are taken
 into account individually in the estimation of esds in distances, angles
 and torsion angles; correlations between esds in cell parameters are only
 used when they are defined by crystal symmetry.  An approximate (isotropic)
 treatment of cell esds is used for estimating esds involving l.s. planes.
;

loop_
_geom_bond_atom_site_label_1
_geom_bond_atom_site_label_2
_geom_bond_distance
_geom_bond_site_symmetry_2
_geom_bond_publ_flag
Ni1 C1_3 1.930(2) 2_655 ?
Ni1 C1_3 1.930(2) . ?
Ni1 C2_1 1.988(3) . ?
C2_1 C3_1 1.384(3) . ?
C2_1 C3_1 1.384(3) 2_655 ?
C3_1 F1_2 1.368(3) . ?
C3_1 C4_1 1.377(3) . ?
C4_1 F2_2 1.364(3) . ?
C4_1 C5_1 1.376(3) . ?
C5_1 H5_1 0.9500 . ?
C1_3 N1_3 1.360(3) . ?
C1_3 N2_3 1.369(3) . ?
N1_3 C2_3 1.391(3) . ?
N1_3 C1_5 1.434(3) . ?
C2_3 C3_3 1.330(3) . ?
C2_3 H2_3 0.9500 . ?
N2_3 C3_3 1.387(3) . ?
N2_3 C1_4 1.437(3) . ?
C3_3 H3_3 0.9500 . ?
C1_4 C6_4 1.396(3) . ?
C1_4 C2_4 1.400(3) . ?
C2_4 C3_4 1.385(3) . ?
C2_4 C7_4 1.499(3) . ?
C3_4 C4_4 1.394(3) . ?
C3_4 H3_4 0.9500 . ?
C4_4 C5_4 1.388(3) . ?
C4_4 C8_4 1.502(3) . ?
C5_4 C6_4 1.390(3) . ?
C5_4 H5_4 0.9500 . ?
C6_4 C9_4 1.500(3) . ?
C7_4 H7A_4 0.9800 . ?
C7_4 H7B_4 0.9800 . ?
C7_4 H7C_4 0.9800 . ?
C8_4 H8A_4 0.9800 . ?
C8_4 H8B_4 0.9800 . ?
C8_4 H8C_4 0.9800 . ?
C9_4 H9A_4 0.9800 . ?
C9_4 H9B_4 0.9800 . ?
C9_4 H9C_4 0.9800 . ?
C1_5 C2_5 1.389(3) . ?
C1_5 C6_5 1.397(3) . ?
C2_5 C3_5 1.388(3) . ?
C2_5 C8_5 1.501(3) . ?
C3_5 C4_5 1.388(3) . ?
C3_5 H3_5 0.9500 . ?
C4_5 C5_5 1.378(4) . ?
C4_5 C9_5 1.510(3) . ?
C5_5 C6_5 1.391(4) . ?
C5_5 H5_5 0.9500 . ?
C6_5 C7_5 1.501(4) . ?
C7_5 H7A_5 0.9800 . ?
C7_5 H7B_5 0.9800 . ?
C7_5 H7C_5 0.9800 . ?
C8_5 H8A_5 0.9800 . ?
C8_5 H8B_5 0.9800 . ?
C8_5 H8C_5 0.9800 . ?
C9_5 H9A_5 0.9800 . ?
C9_5 H9B_5 0.9800 . ?
C9_5 H9C_5 0.9800 . ?

loop_
_geom_angle_atom_site_label_1
_geom_angle_atom_site_label_2
_geom_angle_atom_site_label_3
_geom_angle
_geom_angle_site_symmetry_1
_geom_angle_site_symmetry_3
_geom_angle_publ_flag
C1_3 Ni1 C1_3 157.33(12) 2_655 . ?
C1_3 Ni1 C2_1 101.33(6) 2_655 . ?
C1_3 Ni1 C2_1 101.33(6) . . ?
C3_1 C2_1 C3_1 112.6(3) . 2_655 ?
C3_1 C2_1 Ni1 123.69(13) . . ?
C3_1 C2_1 Ni1 123.69(13) 2_655 . ?
F1_2 C3_1 C4_1 115.8(2) . . ?
F1_2 C3_1 C2_1 119.70(19) . . ?
C4_1 C3_1 C2_1 124.5(2) . . ?
F2_2 C4_1 C5_1 119.1(2) . . ?
F2_2 C4_1 C3_1 120.1(2) . . ?
C5_1 C4_1 C3_1 120.8(2) . . ?
C4_1 C5_1 C4_1 116.8(3) 2_655 . ?
C4_1 C5_1 H5_1 121.6 2_655 . ?
C4_1 C5_1 H5_1 121.6 . . ?
N1_3 C1_3 N2_3 102.87(17) . . ?
N1_3 C1_3 Ni1 129.39(15) . . ?
N2_3 C1_3 Ni1 127.68(15) . . ?
C1_3 N1_3 C2_3 111.99(18) . . ?
C1_3 N1_3 C1_5 124.83(17) . . ?
C2_3 N1_3 C1_5 123.13(17) . . ?
C3_3 C2_3 N1_3 106.49(19) . . ?
C3_3 C2_3 H2_3 126.8 . . ?
N1_3 C2_3 H2_3 126.8 . . ?
C1_3 N2_3 C3_3 111.49(18) . . ?
C1_3 N2_3 C1_4 125.02(17) . . ?
C3_3 N2_3 C1_4 123.49(18) . . ?
C2_3 C3_3 N2_3 107.15(19) . . ?
C2_3 C3_3 H3_3 126.4 . . ?
N2_3 C3_3 H3_3 126.4 . . ?
C6_4 C1_4 C2_4 122.6(2) . . ?
C6_4 C1_4 N2_3 118.58(19) . . ?
C2_4 C1_4 N2_3 118.83(19) . . ?
C3_4 C2_4 C1_4 117.3(2) . . ?
C3_4 C2_4 C7_4 120.9(2) . . ?
C1_4 C2_4 C7_4 121.7(2) . . ?
C2_4 C3_4 C4_4 122.2(2) . . ?
C2_4 C3_4 H3_4 118.9 . . ?
C4_4 C3_4 H3_4 118.9 . . ?
C5_4 C4_4 C3_4 118.3(2) . . ?
C5_4 C4_4 C8_4 120.7(2) . . ?
C3_4 C4_4 C8_4 121.0(2) . . ?
C4_4 C5_4 C6_4 122.1(2) . . ?
C4_4 C5_4 H5_4 118.9 . . ?
C6_4 C5_4 H5_4 118.9 . . ?
C5_4 C6_4 C1_4 117.4(2) . . ?
C5_4 C6_4 C9_4 120.7(2) . . ?
C1_4 C6_4 C9_4 121.8(2) . . ?
C2_4 C7_4 H7A_4 109.5 . . ?
C2_4 C7_4 H7B_4 109.5 . . ?
H7A_4 C7_4 H7B_4 109.5 . . ?
C2_4 C7_4 H7C_4 109.5 . . ?
H7A_4 C7_4 H7C_4 109.5 . . ?
H7B_4 C7_4 H7C_4 109.5 . . ?
C4_4 C8_4 H8A_4 109.5 . . ?
C4_4 C8_4 H8B_4 109.5 . . ?
H8A_4 C8_4 H8B_4 109.5 . . ?
C4_4 C8_4 H8C_4 109.5 . . ?
H8A_4 C8_4 H8C_4 109.5 . . ?
H8B_4 C8_4 H8C_4 109.5 . . ?
C6_4 C9_4 H9A_4 109.5 . . ?
C6_4 C9_4 H9B_4 109.5 . . ?
H9A_4 C9_4 H9B_4 109.5 . . ?
C6_4 C9_4 H9C_4 109.5 . . ?
H9A_4 C9_4 H9C_4 109.5 . . ?
H9B_4 C9_4 H9C_4 109.5 . . ?
C2_5 C1_5 C6_5 122.4(2) . . ?
C2_5 C1_5 N1_3 119.49(19) . . ?
C6_5 C1_5 N1_3 118.0(2) . . ?
C3_5 C2_5 C1_5 117.7(2) . . ?
C3_5 C2_5 C8_5 121.7(2) . . ?
C1_5 C2_5 C8_5 120.6(2) . . ?
C4_5 C3_5 C2_5 121.7(2) . . ?
C4_5 C3_5 H3_5 119.2 . . ?
C2_5 C3_5 H3_5 119.2 . . ?
C5_5 C4_5 C3_5 118.8(2) . . ?
C5_5 C4_5 C9_5 120.9(2) . . ?
C3_5 C4_5 C9_5 120.3(3) . . ?
C4_5 C5_5 C6_5 122.0(2) . . ?
C4_5 C5_5 H5_5 119.0 . . ?
C6_5 C5_5 H5_5 119.0 . . ?
C5_5 C6_5 C1_5 117.3(2) . . ?
C5_5 C6_5 C7_5 121.9(2) . . ?
C1_5 C6_5 C7_5 120.8(2) . . ?
C6_5 C7_5 H7A_5 109.5 . . ?
C6_5 C7_5 H7B_5 109.5 . . ?
H7A_5 C7_5 H7B_5 109.5 . . ?
C6_5 C7_5 H7C_5 109.5 . . ?
H7A_5 C7_5 H7C_5 109.5 . . ?
H7B_5 C7_5 H7C_5 109.5 . . ?
C2_5 C8_5 H8A_5 109.5 . . ?
C2_5 C8_5 H8B_5 109.5 . . ?
H8A_5 C8_5 H8B_5 109.5 . . ?
C2_5 C8_5 H8C_5 109.5 . . ?
H8A_5 C8_5 H8C_5 109.5 . . ?
H8B_5 C8_5 H8C_5 109.5 . . ?
C4_5 C9_5 H9A_5 109.5 . . ?
C4_5 C9_5 H9B_5 109.5 . . ?
H9A_5 C9_5 H9B_5 109.5 . . ?
C4_5 C9_5 H9C_5 109.5 . . ?
H9A_5 C9_5 H9C_5 109.5 . . ?
H9B_5 C9_5 H9C_5 109.5 . . ?

loop_
_geom_torsion_atom_site_label_1
_geom_torsion_atom_site_label_2
_geom_torsion_atom_site_label_3
_geom_torsion_atom_site_label_4
_geom_torsion
_geom_torsion_site_symmetry_1
_geom_torsion_site_symmetry_2
_geom_torsion_site_symmetry_3
_geom_torsion_site_symmetry_4
_geom_torsion_publ_flag
C3_1 C2_1 C3_1 F1_2 179.4(2) 2_655 . . . ?
Ni1 C2_1 C3_1 F1_2 -0.6(2) . . . . ?
C3_1 C2_1 C3_1 C4_1 -0.39(17) 2_655 . . . ?
Ni1 C2_1 C3_1 C4_1 179.61(17) . . . . ?
F1_2 C3_1 C4_1 F2_2 1.1(3) . . . . ?
C2_1 C3_1 C4_1 F2_2 -179.10(18) . . . . ?
F1_2 C3_1 C4_1 C5_1 -179.02(17) . . . . ?
C2_1 C3_1 C4_1 C5_1 0.8(3) . . . . ?
F2_2 C4_1 C5_1 C4_1 179.5(3) . . . 2_655 ?
C3_1 C4_1 C5_1 C4_1 -0.37(16) . . . 2_655 ?
N2_3 C1_3 N1_3 C2_3 -0.6(2) . . . . ?
Ni1 C1_3 N1_3 C2_3 176.74(17) . . . . ?
N2_3 C1_3 N1_3 C1_5 177.01(19) . . . . ?
Ni1 C1_3 N1_3 C1_5 -5.6(3) . . . . ?
C1_3 N1_3 C2_3 C3_3 0.3(3) . . . . ?
C1_5 N1_3 C2_3 C3_3 -177.4(2) . . . . ?
N1_3 C1_3 N2_3 C3_3 0.8(2) . . . . ?
Ni1 C1_3 N2_3 C3_3 -176.66(16) . . . . ?
N1_3 C1_3 N2_3 C1_4 -179.66(19) . . . . ?
Ni1 C1_3 N2_3 C1_4 2.9(3) . . . . ?
N1_3 C2_3 C3_3 N2_3 0.2(3) . . . . ?
C1_3 N2_3 C3_3 C2_3 -0.6(3) . . . . ?
C1_4 N2_3 C3_3 C2_3 179.8(2) . . . . ?
C1_3 N2_3 C1_4 C6_4 -112.8(2) . . . . ?
C3_3 N2_3 C1_4 C6_4 66.7(3) . . . . ?
C1_3 N2_3 C1_4 C2_4 67.9(3) . . . . ?
C3_3 N2_3 C1_4 C2_4 -112.5(2) . . . . ?
C6_4 C1_4 C2_4 C3_4 -0.8(3) . . . . ?
N2_3 C1_4 C2_4 C3_4 178.36(18) . . . . ?
C6_4 C1_4 C2_4 C7_4 177.3(2) . . . . ?
N2_3 C1_4 C2_4 C7_4 -3.5(3) . . . . ?
C1_4 C2_4 C3_4 C4_4 0.5(3) . . . . ?
C7_4 C2_4 C3_4 C4_4 -177.7(2) . . . . ?
C2_4 C3_4 C4_4 C5_4 0.2(3) . . . . ?
C2_4 C3_4 C4_4 C8_4 178.7(2) . . . . ?
C3_4 C4_4 C5_4 C6_4 -0.5(3) . . . . ?
C8_4 C4_4 C5_4 C6_4 -179.1(2) . . . . ?
C4_4 C5_4 C6_4 C1_4 0.2(3) . . . . ?
C4_4 C5_4 C6_4 C9_4 178.5(2) . . . . ?
C2_4 C1_4 C6_4 C5_4 0.5(3) . . . . ?
N2_3 C1_4 C6_4 C5_4 -178.70(19) . . . . ?
C2_4 C1_4 C6_4 C9_4 -177.8(2) . . . . ?
N2_3 C1_4 C6_4 C9_4 3.0(3) . . . . ?
C1_3 N1_3 C1_5 C2_5 89.9(3) . . . . ?
C2_3 N1_3 C1_5 C2_5 -92.7(3) . . . . ?
C1_3 N1_3 C1_5 C6_5 -91.9(2) . . . . ?
C2_3 N1_3 C1_5 C6_5 85.5(3) . . . . ?
C6_5 C1_5 C2_5 C3_5 1.9(3) . . . . ?
N1_3 C1_5 C2_5 C3_5 -179.99(18) . . . . ?
C6_5 C1_5 C2_5 C8_5 -176.7(2) . . . . ?
N1_3 C1_5 C2_5 C8_5 1.4(3) . . . . ?
C1_5 C2_5 C3_5 C4_5 -1.2(3) . . . . ?
C8_5 C2_5 C3_5 C4_5 177.4(2) . . . . ?
C2_5 C3_5 C4_5 C5_5 0.0(3) . . . . ?
C2_5 C3_5 C4_5 C9_5 -179.8(2) . . . . ?
C3_5 C4_5 C5_5 C6_5 0.6(3) . . . . ?
C9_5 C4_5 C5_5 C6_5 -179.7(2) . . . . ?
C4_5 C5_5 C6_5 C1_5 0.1(3) . . . . ?
C4_5 C5_5 C6_5 C7_5 -179.8(2) . . . . ?
C2_5 C1_5 C6_5 C5_5 -1.4(3) . . . . ?
N1_3 C1_5 C6_5 C5_5 -179.49(18) . . . . ?
C2_5 C1_5 C6_5 C7_5 178.5(2) . . . . ?
N1_3 C1_5 C6_5 C7_5 0.3(3) . . . . ?

_refine_diff_density_max         1.137
_refine_diff_density_min         -0.557
_refine_diff_density_rms         0.075

_shelx_res_file                  
;
TITL fertig_a.res in C2/c
    fertig_a.res
    created by SHELXL-2018/1 at 16:06:29 on 18-Dec-2018
REM Old TITL fertig in C2/c
REM SHELXT solution in C2/c
REM R1 0.112,  Rweak 0.005,  Alpha 0.020,  Orientation as input
REM Formula found by SHELXT:  C48 N4 F4 Ni
CELL  0.71073  21.9756  13.1060  17.3954   90.000  122.824   90.000
ZERR    4.000   0.0027   0.0015   0.0034    0.000    0.003    0.000
LATT  7
SYMM -X, Y, 1/2-Z
SFAC C H N F NI
UNIT 192 196 16 16 4
TEMP -173
L.S. 20
BOND $H
LIST 4
ACTA 52
FMAP -2
CONF
MORE -1
PLAN -5
WGHT    0.065000    4.819900
FVAR       0.20457
NI1   5    0.500000    0.712940    0.250000    10.50000    0.01891    0.02200 =
         0.01232    0.00000    0.00841    0.00000
RESI 1
C2    1    0.500000    0.561278    0.250000    10.50000    0.02622    0.02494 =
         0.01350    0.00000    0.00828    0.00000
C3    1    0.459100    0.502695    0.271971    11.00000    0.03170    0.02649 =
         0.01992   -0.00047    0.01550    0.00106
C4    1    0.458066    0.397679    0.271853    11.00000    0.04681    0.02899 =
         0.03295    0.00011    0.02742   -0.00791
C5    1    0.500000    0.342627    0.250000    10.50000    0.06846    0.01993 =
         0.04674    0.00000    0.03894    0.00000
AFIX  43
H5    2    0.500001    0.270141    0.249999    10.50000   -1.20000
AFIX   0
RESI 0
RESI 2
F1    4    0.416177    0.549425    0.296112    11.00000    0.03484    0.03408 =
         0.03002    0.00014    0.02283    0.00024
F2    4    0.415088    0.346791    0.293384    11.00000    0.07613    0.03444 =
         0.06324   -0.00069    0.05425   -0.01233
RESI 0
RESI 3
C1    1    0.541709    0.741878    0.377915    11.00000    0.01897    0.02477 =
         0.01881    0.00062    0.01147   -0.00102
N1    3    0.521448    0.812137    0.417415    11.00000    0.02378    0.03112 =
         0.01523   -0.00207    0.01079    0.00203
C2    1    0.563031    0.805648    0.512393    11.00000    0.03103    0.04547 =
         0.01532   -0.00401    0.01176    0.00531
AFIX  43
H2    2    0.558485    0.846659    0.554052    11.00000   -1.20000
AFIX   0
N2    3    0.597820    0.692286    0.451708    11.00000    0.01988    0.03366 =
         0.01383    0.00087    0.00913    0.00250
C3    1    0.610409    0.730726    0.533403    11.00000    0.02701    0.05008 =
         0.01380   -0.00016    0.00987    0.00682
AFIX  43
H3    2    0.646166    0.707837    0.593161    11.00000   -1.20000
AFIX   0
RESI 0
RESI 4
C1    1    0.638820    0.610148    0.446609    11.00000    0.01832    0.03386 =
         0.01393    0.00094    0.00695    0.00468
C2    1    0.683879    0.630751    0.414611    11.00000    0.01890    0.03343 =
         0.01508   -0.00212    0.00705   -0.00169
C3    1    0.724063    0.550439    0.412809    11.00000    0.02174    0.03940 =
         0.02338   -0.00388    0.01494   -0.00099
AFIX  43
H3    2    0.755321    0.562662    0.391828    11.00000   -1.20000
AFIX   0
C4    1    0.720181    0.452262    0.440749    11.00000    0.02464    0.03526 =
         0.02777   -0.00091    0.01277    0.00380
C5    1    0.674161    0.435439    0.471030    11.00000    0.02762    0.03345 =
         0.02736    0.00934    0.01396    0.00476
AFIX  43
H5    2    0.670826    0.368688    0.489740    11.00000   -1.20000
AFIX   0
C6    1    0.632778    0.513102    0.474873    11.00000    0.02054    0.03975 =
         0.01837    0.00697    0.00981    0.00447
C7    1    0.687191    0.734540    0.380805    11.00000    0.02480    0.03569 =
         0.02667   -0.00057    0.01542   -0.00278
AFIX 137
H7A   2    0.727188    0.736832    0.371209    11.00000   -1.50000
H7B   2    0.695059    0.786009    0.426197    11.00000   -1.50000
H7C   2    0.641490    0.748621    0.322911    11.00000   -1.50000
AFIX   0
C8    1    0.763280    0.366258    0.436148    11.00000    0.03934    0.04179 =
         0.05819   -0.00390    0.03200    0.00590
AFIX 137
H8A   2    0.731157    0.322082    0.384099    11.00000   -1.50000
H8B   2    0.785732    0.326498    0.492856    11.00000   -1.50000
H8C   2    0.801072    0.394080    0.428488    11.00000   -1.50000
AFIX   0
C9    1    0.582220    0.491690    0.505818    11.00000    0.03391    0.04473 =
         0.03294    0.01371    0.02246    0.00774
AFIX 137
H9A   2    0.538639    0.533757    0.470604    11.00000   -1.50000
H9B   2    0.606334    0.507930    0.571001    11.00000   -1.50000
H9C   2    0.568665    0.419398    0.496060    11.00000   -1.50000
AFIX   0
RESI 0
RESI 5
C1    1    0.465985    0.887303    0.368512    11.00000    0.02770    0.02547 =
         0.01597   -0.00273    0.01193    0.00263
C2    1    0.394960    0.864208    0.339546    11.00000    0.02853    0.02425 =
         0.02190   -0.00270    0.01440    0.00311
C3    1    0.342852    0.939025    0.292406    11.00000    0.03092    0.03130 =
         0.02510   -0.00374    0.01151    0.00711
AFIX  43
H3    2    0.293773    0.924454    0.270938    11.00000   -1.20000
AFIX   0
C4    1    0.360656    1.034589    0.275851    11.00000    0.04922    0.02658 =
         0.01947   -0.00109    0.01329    0.01087
C5    1    0.431957    1.055182    0.307233    11.00000    0.05724    0.02400 =
         0.02402   -0.00156    0.02222   -0.00343
AFIX  43
H5    2    0.444348    1.120750    0.296505    11.00000   -1.20000
AFIX   0
C6    1    0.486356    0.982866    0.354154    11.00000    0.04239    0.02955 =
         0.02071   -0.00540    0.01824   -0.00557
C7    1    0.564011    1.005683    0.388558    11.00000    0.04801    0.04907 =
         0.03947   -0.00001    0.02389   -0.01691
AFIX 137
H7A   2    0.580709    0.959293    0.359520    11.00000   -1.50000
H7B   2    0.593798    0.996310    0.455043    11.00000   -1.50000
H7C   2    0.568233    1.076346    0.373577    11.00000   -1.50000
AFIX   0
C8    1    0.376227    0.762390    0.360888    11.00000    0.03456    0.02833 =
         0.04188   -0.00002    0.02578    0.00144
AFIX 137
H8A   2    0.323529    0.756537    0.329771    11.00000   -1.50000
H8B   2    0.398640    0.756228    0.427091    11.00000   -1.50000
H8C   2    0.394282    0.707938    0.339736    11.00000   -1.50000
AFIX   0
C9    1    0.302639    1.114330    0.224672    11.00000    0.06569    0.03762 =
         0.03234    0.00524    0.01333    0.02333
AFIX 137
H9A   2    0.286230    1.113089    0.159868    11.00000   -1.50000
H9B   2    0.322361    1.181880    0.250231    11.00000   -1.50000
H9C   2    0.261667    1.099776    0.230700    11.00000   -1.50000
RESI 0
AFIX   0
HKLF 4


REM  fertig_a.res in C2/c
REM R1 =  0.0440 for    3821 Fo > 4sig(Fo)  and  0.0533 for all    4504 data
REM    265 parameters refined using      0 restraints

END

WGHT      0.0650      4.8201

REM Highest difference peak  1.137,  deepest hole -0.557,  1-sigma level  0.075
Q1    1   0.4990  0.7779  0.2689  11.00000  0.05    0.72
Q2    1   0.5000  0.6255  0.2500  10.50000  0.05    0.66
Q3    1   0.5176  0.6607  0.2291  11.00000  0.05    0.64
Q4    1   0.5097  0.7122  0.2987  11.00000  0.05   -0.56
Q5    1   0.5363  0.4479  0.2248  11.00000  0.05    0.37
;
_shelx_res_checksum              74145
####################################################################### 
# 
# This file contains crystal structure data downloaded from the 
# Cambridge Structural Database (CSD) hosted by the Cambridge 
# Crystallographic Data Centre (CCDC).
# 
# Full information about CCDC data access policies and citation 
# guidelines are available at http://www.ccdc.cam.ac.uk/access/V1 
# 
# Audit and citation data items may have been added by the CCDC. 
# Please retain this information to preserve the provenance of 
# this file and to allow appropriate attribution of the data. 
# 
#######################################################################

data_Compound_8
_database_code_depnum_ccdc_archive 'CCDC 2017694'
loop_
_audit_author_name
_audit_author_address
'Udo Radius'
;University Wuerzburg
Germany
;
_audit_update_record             
;
2020-07-20 deposited with the CCDC.	2020-10-06 downloaded from the CCDC.
;


_audit_creation_method           SHELXL-2014/7
_shelx_SHELXL_version_number     2014/7
_chemical_name_systematic        ?
_chemical_name_common            ?
_chemical_melting_point          ?
_chemical_formula_moiety         'C42 H48 B F4 N4 Ni'
_chemical_formula_sum            'C42 H48 B F4 N4 Ni'
_chemical_formula_weight         754.36

loop_
_atom_type_symbol
_atom_type_description
_atom_type_scat_dispersion_real
_atom_type_scat_dispersion_imag
_atom_type_scat_source
C C 0.0033 0.0016 'International Tables Vol C Tables 4.2.6.8 and 6.1.1.4'
H H 0.0000 0.0000 'International Tables Vol C Tables 4.2.6.8 and 6.1.1.4'
B B 0.0013 0.0007 'International Tables Vol C Tables 4.2.6.8 and 6.1.1.4'
F F 0.0171 0.0103 'International Tables Vol C Tables 4.2.6.8 and 6.1.1.4'
N N 0.0061 0.0033 'International Tables Vol C Tables 4.2.6.8 and 6.1.1.4'
Ni Ni 0.3393 1.1124 'International Tables Vol C Tables 4.2.6.8 and 6.1.1.4'

_space_group_crystal_system      orthorhombic
_space_group_IT_number           52
_space_group_name_H-M_alt        'P n n a'
_space_group_name_Hall           '-P 2a 2bc'

_shelx_space_group_comment       
;
The symmetry employed for this shelxl refinement is uniquely defined
by the following loop, which should always be used as a source of
symmetry information in preference to the above space-group names.
They are only intended as comments.
;

loop_
_space_group_symop_operation_xyz
'x, y, z'
'-x+1/2, -y, z'
'x, -y+1/2, -z+1/2'
'-x+1/2, y+1/2, -z+1/2'
'-x, -y, -z'
'x-1/2, y, -z'
'-x, y-1/2, z-1/2'
'x-1/2, -y-1/2, z-1/2'

_cell_length_a                   15.9816(12)
_cell_length_b                   31.300(2)
_cell_length_c                   15.8502(12)
_cell_angle_alpha                90
_cell_angle_beta                 90
_cell_angle_gamma                90
_cell_volume                     7928.7(10)
_cell_formula_units_Z            8
_cell_measurement_temperature    100(2)
_cell_measurement_reflns_used    9928
_cell_measurement_theta_min      2.23
_cell_measurement_theta_max      25.96

_exptl_crystal_description       block
_exptl_crystal_colour            colourless
_exptl_crystal_density_meas      ?
_exptl_crystal_density_method    ?
_exptl_crystal_density_diffrn    1.264
_exptl_crystal_F_000             3176
_exptl_crystal_size_max          0.512
_exptl_crystal_size_mid          0.486
_exptl_crystal_size_min          0.120
_exptl_absorpt_coefficient_mu    0.542
_exptl_absorpt_correction_type   analytical
_exptl_absorpt_correction_T_min  0.6777
_exptl_absorpt_correction_T_max  0.7453
_exptl_absorpt_process_details   'Sadabs 2014/4 (Bruker 2014)'
_exptl_absorpt_special_details   ?
_diffrn_ambient_temperature      100(2)
_diffrn_radiation_wavelength     0.71073
_diffrn_radiation_type           MoK\a
_diffrn_radiation_source         'rotating anode'
_diffrn_radiation_monochromator  graphite
_diffrn_measurement_device_type  'Bruker APEX-II CCD'
_diffrn_measurement_method       '\f and \w scans'
_diffrn_detector_area_resol_mean ?
_diffrn_reflns_number            91900
_diffrn_reflns_av_unetI/netI     0.0375
_diffrn_reflns_av_R_equivalents  0.0764
_diffrn_reflns_limit_h_min       -19
_diffrn_reflns_limit_h_max       19
_diffrn_reflns_limit_k_min       -38
_diffrn_reflns_limit_k_max       38
_diffrn_reflns_limit_l_min       -19
_diffrn_reflns_limit_l_max       19
_diffrn_reflns_theta_min         1.301
_diffrn_reflns_theta_max         26.089
_diffrn_reflns_theta_full        26.000
_diffrn_measured_fraction_theta_max 0.997
_diffrn_measured_fraction_theta_full 0.999
_diffrn_reflns_Laue_measured_fraction_max 0.997
_diffrn_reflns_Laue_measured_fraction_full 0.999
_diffrn_reflns_point_group_measured_fraction_max 0.997
_diffrn_reflns_point_group_measured_fraction_full 0.999
_reflns_number_total             7841
_reflns_number_gt                6046
_reflns_threshold_expression     'I > 2\s(I)'
_reflns_Friedel_coverage         0.000
_reflns_Friedel_fraction_max     .
_reflns_Friedel_fraction_full    .

_reflns_special_details          
;
 Reflections were merged by SHELXL according to the crystal
 class for the calculation of statistics and refinement.
 
 _reflns_Friedel_fraction is defined as the number of unique
 Friedel pairs measured divided by the number that would be
 possible theoretically, ignoring centric projections and
 systematic absences.
;

_computing_data_collection       'Bruker APEX3 v2016.5-0'
_computing_cell_refinement       'Bruker SAINT+ Integration Engine V8.37A'
_computing_data_reduction        'Bruker SAINT+ Integration Engine V8.37A'
_computing_structure_solution    'SHELXS-97 (Sheldrick 2008)'
_computing_structure_refinement  'SHELXL-2014/7 (Sheldrick, 2014)'
_computing_molecular_graphics    'Bruker SHELXTL'
_computing_publication_material  'Bruker SHELXTL'
_refine_special_details          ?
_refine_ls_structure_factor_coef Fsqd
_refine_ls_matrix_type           full
_refine_ls_weighting_scheme      calc
_refine_ls_weighting_details     
'w=1/[\s^2^(Fo^2^)+(0.0446P)^2^+12.6037P] where P=(Fo^2^+2Fc^2^)/3'
_atom_sites_solution_primary     ?
_atom_sites_solution_secondary   ?
_atom_sites_solution_hydrogens   geom
_refine_ls_hydrogen_treatment    constr
_refine_ls_extinction_method     none
_refine_ls_extinction_coef       .
_refine_ls_number_reflns         7841
_refine_ls_number_parameters     483
_refine_ls_number_restraints     0
_refine_ls_R_factor_all          0.0759
_refine_ls_R_factor_gt           0.0528
_refine_ls_wR_factor_ref         0.1267
_refine_ls_wR_factor_gt          0.1166
_refine_ls_goodness_of_fit_ref   1.100
_refine_ls_restrained_S_all      1.100
_refine_ls_shift/su_max          0.021
_refine_ls_shift/su_mean         0.000

loop_
_atom_site_label
_atom_site_type_symbol
_atom_site_fract_x
_atom_site_fract_y
_atom_site_fract_z
_atom_site_U_iso_or_equiv
_atom_site_adp_type
_atom_site_occupancy
_atom_site_site_symmetry_order
_atom_site_calc_flag
_atom_site_refinement_flags_posn
_atom_site_refinement_flags_adp
_atom_site_refinement_flags_occupancy
_atom_site_disorder_assembly
_atom_site_disorder_group
Ni1 Ni -0.22876(3) -0.2500 0.2500 0.01530(13) Uani 1 2 d S T P . .
N1_1 N -0.27140(15) -0.33385(7) 0.18085(15) 0.0206(5) Uani 1 1 d . . . . .
N2_1 N -0.20809(16) -0.34018(7) 0.29868(15) 0.0204(5) Uani 1 1 d . . . . .
C1_1 C -0.23446(17) -0.31031(9) 0.24253(17) 0.0190(6) Uani 1 1 d . . . . .
C2_1 C -0.2678(2) -0.37720(9) 0.1988(2) 0.0265(7) Uani 1 1 d . . . . .
H2_1 H -0.2895 -0.3997 0.1651 0.032 Uiso 1 1 calc R U . . .
C3_1 C -0.2279(2) -0.38138(9) 0.2728(2) 0.0264(7) Uani 1 1 d . . . . .
H3_1 H -0.2156 -0.4072 0.3016 0.032 Uiso 1 1 calc R U . . .
C4_1 C -0.16549(18) -0.33055(9) 0.37636(18) 0.0188(6) Uani 1 1 d . . . . .
C5_1 C -0.0787(2) -0.33521(10) 0.37974(19) 0.0256(7) Uani 1 1 d . . . . .
C6_1 C -0.03965(19) -0.32811(10) 0.4564(2) 0.0278(7) Uani 1 1 d . . . . .
H6_1 H 0.0192 -0.3319 0.4603 0.033 Uiso 1 1 calc R U . . .
C7_1 C -0.08370(19) -0.31558(9) 0.52754(19) 0.0230(7) Uani 1 1 d . . . . .
C8_1 C -0.16962(18) -0.30990(9) 0.52089(19) 0.0215(6) Uani 1 1 d . . . . .
H8_1 H -0.2000 -0.3003 0.5688 0.026 Uiso 1 1 calc R U . . .
C9_1 C -0.21236(18) -0.31779(9) 0.44637(19) 0.0199(6) Uani 1 1 d . . . . .
C10_1 C -0.0291(2) -0.34680(14) 0.3024(2) 0.0489(11) Uani 1 1 d . . . . .
H10A_1 H -0.0389 -0.3254 0.2583 0.073 Uiso 1 1 calc R U . . .
H10B_1 H -0.0468 -0.3750 0.2821 0.073 Uiso 1 1 calc R U . . .
H10C_1 H 0.0306 -0.3476 0.3165 0.073 Uiso 1 1 calc R U . . .
C11_1 C -0.0398(2) -0.30962(11) 0.6108(2) 0.0324(8) Uani 1 1 d . . . . .
H11A_1 H 0.0147 -0.2961 0.6013 0.049 Uiso 1 1 calc R U . . .
H11B_1 H -0.0316 -0.3375 0.6377 0.049 Uiso 1 1 calc R U . . .
H11C_1 H -0.0739 -0.2914 0.6475 0.049 Uiso 1 1 calc R U . . .
C12_1 C -0.30575(19) -0.31326(11) 0.4417(2) 0.0286(7) Uani 1 1 d . . . . .
H12A_1 H -0.3200 -0.2883 0.4073 0.043 Uiso 1 1 calc R U . . .
H12B_1 H -0.3284 -0.3096 0.4987 0.043 Uiso 1 1 calc R U . . .
H12C_1 H -0.3298 -0.3390 0.4160 0.043 Uiso 1 1 calc R U . . .
C13_1 C -0.31177(18) -0.31593(9) 0.10768(18) 0.0197(6) Uani 1 1 d . . . . .
C14_1 C -0.26453(18) -0.30882(9) 0.03501(18) 0.0213(6) Uani 1 1 d . . . . .
C15_1 C -0.30618(19) -0.29357(9) -0.0361(2) 0.0244(7) Uani 1 1 d . . . . .
H15_1 H -0.2753 -0.2881 -0.0861 0.029 Uiso 1 1 calc R U . . .
C16_1 C -0.3920(2) -0.28609(10) -0.0354(2) 0.0268(7) Uani 1 1 d . . . . .
C17_1 C -0.4356(2) -0.29286(10) 0.0381(2) 0.0288(7) Uani 1 1 d . . . . .
H17_1 H -0.4940 -0.2871 0.0391 0.035 Uiso 1 1 calc R U . . .
C18_1 C -0.3974(2) -0.30782(9) 0.1113(2) 0.0258(7) Uani 1 1 d . . . . .
C19_1 C -0.1721(2) -0.31679(12) 0.0330(2) 0.0337(8) Uani 1 1 d . . . . .
H19A_1 H -0.1438 -0.2963 0.0701 0.050 Uiso 1 1 calc R U . . .
H19B_1 H -0.1515 -0.3133 -0.0248 0.050 Uiso 1 1 calc R U . . .
H19C_1 H -0.1606 -0.3459 0.0524 0.050 Uiso 1 1 calc R U . . .
C20_1 C -0.4356(2) -0.27091(12) -0.1145(2) 0.0405(9) Uani 1 1 d . . . . .
H20A_1 H -0.3949 -0.2570 -0.1517 0.061 Uiso 1 1 calc R U . . .
H20B_1 H -0.4796 -0.2505 -0.0993 0.061 Uiso 1 1 calc R U . . .
H20C_1 H -0.4605 -0.2954 -0.1436 0.061 Uiso 1 1 calc R U . . .
C21_1 C -0.4458(2) -0.31378(12) 0.1918(2) 0.0379(9) Uani 1 1 d . . . . .
H21A_1 H -0.4398 -0.3434 0.2112 0.057 Uiso 1 1 calc R U . . .
H21B_1 H -0.5050 -0.3075 0.1817 0.057 Uiso 1 1 calc R U . . .
H21C_1 H -0.4240 -0.2943 0.2350 0.057 Uiso 1 1 calc R U . . .
Ni1_4 Ni -0.7500 -0.5000 0.23980(3) 0.01521(13) Uani 1 2 d S T P . .
N1_4 N -0.82503(14) -0.41572(7) 0.21044(15) 0.0187(5) Uani 1 1 d . . . . .
N2_4 N -0.70597(14) -0.41083(7) 0.27123(15) 0.0185(5) Uani 1 1 d . . . . .
C2_4 C -0.80898(19) -0.37248(9) 0.2220(2) 0.0256(7) Uani 1 1 d . . . . .
H2_4 H -0.8443 -0.3495 0.2059 0.031 Uiso 1 1 calc R U . . .
C3_4 C -0.73465(19) -0.36941(9) 0.2598(2) 0.0263(7) Uani 1 1 d . . . . .
H3_4 H -0.7068 -0.3439 0.2758 0.032 Uiso 1 1 calc R U . . .
C4_4 C -0.90075(17) -0.43265(9) 0.17434(18) 0.0183(6) Uani 1 1 d . . . . .
C5_4 C -0.91289(19) -0.42915(10) 0.08771(19) 0.0246(7) Uani 1 1 d . . . . .
C6_4 C -0.9886(2) -0.44336(11) 0.0551(2) 0.0310(8) Uani 1 1 d . . . . .
H6_4 H -0.9979 -0.4413 -0.0040 0.037 Uiso 1 1 calc R U . . .
C7_4 C -1.05059(19) -0.46042(11) 0.1052(2) 0.0273(7) Uani 1 1 d . . . . .
C8_4 C -1.03537(18) -0.46441(10) 0.19119(19) 0.0239(7) Uani 1 1 d . . . . .
H8_4 H -1.0770 -0.4769 0.2262 0.029 Uiso 1 1 calc R U . . .
C9_4 C -0.96106(18) -0.45073(9) 0.22722(18) 0.0202(6) Uani 1 1 d . . . . .
C10_4 C -0.8466(2) -0.41113(12) 0.0301(2) 0.0372(8) Uani 1 1 d . . . . .
H10A_4 H -0.7916 -0.4217 0.0477 0.056 Uiso 1 1 calc R U . . .
H10B_4 H -0.8474 -0.3799 0.0333 0.056 Uiso 1 1 calc R U . . .
H10C_4 H -0.8578 -0.4201 -0.0280 0.056 Uiso 1 1 calc R U . . .
C11_4 C -1.1337(2) -0.47348(13) 0.0685(2) 0.0424(9) Uani 1 1 d . . . . .
H11A_4 H -1.1256 -0.4834 0.0104 0.064 Uiso 1 1 calc R U . . .
H11B_4 H -1.1718 -0.4489 0.0688 0.064 Uiso 1 1 calc R U . . .
H11C_4 H -1.1577 -0.4966 0.1024 0.064 Uiso 1 1 calc R U . . .
C12_4 C -0.9471(2) -0.45507(11) 0.32071(19) 0.0282(7) Uani 1 1 d . . . . .
H12A_4 H -0.9101 -0.4794 0.3316 0.042 Uiso 1 1 calc R U . . .
H12B_4 H -1.0009 -0.4598 0.3489 0.042 Uiso 1 1 calc R U . . .
H12C_4 H -0.9213 -0.4289 0.3425 0.042 Uiso 1 1 calc R U . . .
C13_4 C -0.62939(17) -0.42153(9) 0.31450(18) 0.0178(6) Uani 1 1 d . . . . .
C14_4 C -0.55553(18) -0.42434(10) 0.26839(18) 0.0221(6) Uani 1 1 d . . . . .
C15_4 C -0.48189(18) -0.43204(10) 0.31247(19) 0.0244(7) Uani 1 1 d . . . . .
H15_4 H -0.4307 -0.4342 0.2822 0.029 Uiso 1 1 calc R U . . .
C16_4 C -0.48124(19) -0.43663(10) 0.3996(2) 0.0243(7) Uani 1 1 d . . . . .
C17_4 C -0.55703(19) -0.43441(9) 0.44251(19) 0.0239(7) Uani 1 1 d . . . . .
H17_4 H -0.5572 -0.4381 0.5020 0.029 Uiso 1 1 calc R U . . .
C18_4 C -0.63196(18) -0.42707(9) 0.40167(19) 0.0217(6) Uani 1 1 d . . . . .
C19_4 C -0.5553(2) -0.42038(12) 0.1738(2) 0.0339(8) Uani 1 1 d . . . . .
H19A_4 H -0.5838 -0.3939 0.1574 0.051 Uiso 1 1 calc R U . . .
H19B_4 H -0.5846 -0.4449 0.1490 0.051 Uiso 1 1 calc R U . . .
H19C_4 H -0.4975 -0.4197 0.1533 0.051 Uiso 1 1 calc R U . . .
C20_4 C -0.4006(2) -0.44365(12) 0.4464(2) 0.0346(8) Uani 1 1 d . . . . .
H20A_4 H -0.3538 -0.4433 0.4065 0.052 Uiso 1 1 calc R U . . .
H20B_4 H -0.4025 -0.4714 0.4751 0.052 Uiso 1 1 calc R U . . .
H20C_4 H -0.3931 -0.4209 0.4882 0.052 Uiso 1 1 calc R U . . .
C21_4 C -0.7133(2) -0.42531(11) 0.4495(2) 0.0299(7) Uani 1 1 d . . . . .
H21A_4 H -0.7025 -0.4298 0.5097 0.045 Uiso 1 1 calc R U . . .
H21B_4 H -0.7509 -0.4477 0.4288 0.045 Uiso 1 1 calc R U . . .
H21C_4 H -0.7395 -0.3973 0.4412 0.045 Uiso 1 1 calc R U . . .
C1_4 C -0.76126(16) -0.43983(9) 0.24103(17) 0.0177(6) Uani 1 1 d . . . . .
F1_3 F -0.66413(14) -0.27522(6) 0.19810(13) 0.0412(5) Uani 1 1 d . . . . .
F2_3 F -0.76446(14) -0.27622(6) 0.29922(12) 0.0386(5) Uani 1 1 d . . . . .
B1_3 B -0.7132(4) -0.2500 0.2500 0.0319(12) Uani 1 2 d S T P . .
F1_4 F -0.30479(11) -0.52349(5) 0.34208(12) 0.0308(4) Uani 1 1 d . . . . .
F2_4 F -0.29534(10) -0.47195(5) 0.24089(12) 0.0281(4) Uani 1 1 d . . . . .
B1_4 B -0.2500 -0.5000 0.2921(3) 0.0224(10) Uani 1 2 d S T P . .

loop_
_atom_site_aniso_label
_atom_site_aniso_U_11
_atom_site_aniso_U_22
_atom_site_aniso_U_33
_atom_site_aniso_U_23
_atom_site_aniso_U_13
_atom_site_aniso_U_12
Ni1 0.0199(3) 0.0127(2) 0.0132(3) -0.0004(2) 0.000 0.000
N1_1 0.0284(14) 0.0153(12) 0.0181(12) -0.0008(10) 0.0009(10) -0.0030(10)
N2_1 0.0298(14) 0.0141(12) 0.0171(13) -0.0016(10) 0.0006(10) -0.0009(10)
C1_1 0.0237(15) 0.0169(13) 0.0164(14) 0.0004(12) 0.0024(12) -0.0003(11)
C2_1 0.0402(19) 0.0168(15) 0.0225(16) -0.0038(12) 0.0005(14) -0.0059(13)
C3_1 0.0388(19) 0.0139(14) 0.0266(17) -0.0004(12) 0.0007(14) -0.0029(13)
C4_1 0.0236(16) 0.0142(13) 0.0186(15) 0.0027(12) 0.0004(12) 0.0005(11)
C5_1 0.0278(17) 0.0264(16) 0.0226(16) 0.0067(13) 0.0059(13) 0.0076(13)
C6_1 0.0192(16) 0.0306(17) 0.0335(19) 0.0106(15) 0.0011(13) 0.0045(13)
C7_1 0.0233(16) 0.0216(15) 0.0239(16) 0.0053(13) -0.0028(12) -0.0047(12)
C8_1 0.0211(16) 0.0243(15) 0.0192(16) -0.0009(13) 0.0023(12) -0.0021(12)
C9_1 0.0181(15) 0.0188(14) 0.0229(16) -0.0002(12) 0.0004(12) -0.0014(11)
C10_1 0.038(2) 0.072(3) 0.037(2) 0.008(2) 0.0118(17) 0.023(2)
C11_1 0.0265(18) 0.0369(19) 0.0338(19) 0.0047(16) -0.0079(14) -0.0061(14)
C12_1 0.0182(16) 0.0420(19) 0.0256(17) -0.0023(15) -0.0010(13) -0.0017(14)
C13_1 0.0254(16) 0.0167(14) 0.0170(15) -0.0042(12) -0.0007(12) -0.0038(12)
C14_1 0.0216(16) 0.0215(15) 0.0209(15) -0.0039(12) 0.0001(12) -0.0015(12)
C15_1 0.0269(17) 0.0253(16) 0.0209(16) -0.0008(13) 0.0027(13) -0.0004(13)
C16_1 0.0310(18) 0.0234(16) 0.0261(17) -0.0038(13) -0.0077(14) 0.0029(13)
C17_1 0.0232(17) 0.0269(16) 0.0363(19) -0.0081(15) -0.0002(14) 0.0008(13)
C18_1 0.0269(17) 0.0216(15) 0.0288(17) -0.0063(14) 0.0059(14) -0.0051(13)
C19_1 0.0240(18) 0.050(2) 0.0274(18) 0.0053(16) 0.0026(14) 0.0045(15)
C20_1 0.040(2) 0.049(2) 0.033(2) -0.0044(18) -0.0131(17) 0.0117(17)
C21_1 0.036(2) 0.041(2) 0.036(2) -0.0043(17) 0.0173(16) -0.0047(16)
Ni1_4 0.0132(2) 0.0127(2) 0.0197(3) 0.000 0.000 -0.00053(18)
N1_4 0.0175(13) 0.0146(12) 0.0241(13) 0.0033(10) 0.0037(10) -0.0003(9)
N2_4 0.0154(12) 0.0161(12) 0.0240(14) -0.0004(10) 0.0013(10) -0.0011(9)
C2_4 0.0234(16) 0.0150(14) 0.0383(19) 0.0038(13) 0.0038(14) 0.0019(12)
C3_4 0.0276(17) 0.0127(13) 0.0385(19) -0.0007(13) 0.0052(14) -0.0019(11)
C4_4 0.0147(14) 0.0179(14) 0.0223(16) 0.0024(12) -0.0009(11) 0.0020(11)
C5_4 0.0227(16) 0.0294(16) 0.0216(16) 0.0068(13) 0.0046(12) 0.0005(13)
C6_4 0.0300(18) 0.045(2) 0.0185(16) 0.0059(15) -0.0034(13) -0.0016(15)
C7_4 0.0199(16) 0.0371(18) 0.0249(17) 0.0013(14) -0.0002(13) 0.0004(13)
C8_4 0.0179(15) 0.0309(17) 0.0229(16) 0.0024(14) 0.0015(12) -0.0034(12)
C9_4 0.0188(15) 0.0223(15) 0.0196(15) 0.0038(12) 0.0016(11) 0.0016(12)
C10_4 0.035(2) 0.051(2) 0.0250(18) 0.0074(16) 0.0040(15) -0.0091(17)
C11_4 0.0269(19) 0.064(3) 0.036(2) -0.0009(19) -0.0113(16) -0.0049(17)
C12_4 0.0279(17) 0.0382(19) 0.0185(16) 0.0038(14) 0.0026(13) -0.0059(14)
C13_4 0.0158(14) 0.0158(13) 0.0217(15) -0.0043(12) 0.0018(11) -0.0026(11)
C14_4 0.0215(15) 0.0246(15) 0.0202(16) -0.0047(13) 0.0023(12) -0.0048(12)
C15_4 0.0161(15) 0.0318(17) 0.0252(16) -0.0072(14) 0.0038(12) -0.0017(12)
C16_4 0.0227(16) 0.0259(16) 0.0242(17) -0.0067(13) -0.0028(13) -0.0006(12)
C17_4 0.0269(17) 0.0262(16) 0.0186(15) -0.0041(13) 0.0011(13) -0.0012(13)
C18_4 0.0219(16) 0.0192(14) 0.0239(16) -0.0054(13) 0.0047(12) -0.0037(12)
C19_4 0.0257(18) 0.054(2) 0.0219(17) -0.0018(16) 0.0054(14) -0.0054(16)
C20_4 0.0248(18) 0.048(2) 0.0307(19) -0.0074(16) -0.0065(14) 0.0041(15)
C21_4 0.0265(17) 0.0368(18) 0.0263(17) -0.0054(15) 0.0085(14) -0.0014(14)
C1_4 0.0149(14) 0.0183(14) 0.0198(14) 0.0007(12) 0.0029(11) -0.0027(10)
F1_3 0.0619(14) 0.0277(10) 0.0339(11) -0.0078(9) 0.0102(10) -0.0017(9)
F2_3 0.0671(15) 0.0205(9) 0.0284(11) 0.0043(8) 0.0109(10) 0.0021(9)
B1_3 0.058(4) 0.017(2) 0.020(3) -0.002(2) 0.000 0.000
F1_4 0.0312(10) 0.0213(9) 0.0400(11) 0.0008(8) 0.0100(8) -0.0053(8)
F2_4 0.0220(9) 0.0203(9) 0.0420(11) 0.0024(8) -0.0056(8) 0.0006(7)
B1_4 0.020(2) 0.014(2) 0.034(3) 0.000 0.000 0.0006(18)

_geom_special_details            
;
 All esds (except the esd in the dihedral angle between two l.s. planes)
 are estimated using the full covariance matrix.  The cell esds are taken
 into account individually in the estimation of esds in distances, angles
 and torsion angles; correlations between esds in cell parameters are only
 used when they are defined by crystal symmetry.  An approximate (isotropic)
 treatment of cell esds is used for estimating esds involving l.s. planes.
;

loop_
_geom_bond_atom_site_label_1
_geom_bond_atom_site_label_2
_geom_bond_distance
_geom_bond_site_symmetry_2
_geom_bond_publ_flag
Ni1 C1_1 1.894(3) 3_545 ?
Ni1 C1_1 1.894(3) . ?
N1_1 C1_1 1.359(4) . ?
N1_1 C2_1 1.388(4) . ?
N1_1 C13_1 1.441(4) . ?
N2_1 C1_1 1.358(4) . ?
N2_1 C3_1 1.390(4) . ?
N2_1 C4_1 1.439(4) . ?
C2_1 C3_1 1.341(4) . ?
C2_1 H2_1 0.9500 . ?
C3_1 H3_1 0.9500 . ?
C4_1 C5_1 1.396(4) . ?
C4_1 C9_1 1.397(4) . ?
C5_1 C6_1 1.383(5) . ?
C5_1 C10_1 1.504(4) . ?
C6_1 C7_1 1.387(4) . ?
C6_1 H6_1 0.9500 . ?
C7_1 C8_1 1.389(4) . ?
C7_1 C11_1 1.506(4) . ?
C8_1 C9_1 1.387(4) . ?
C8_1 H8_1 0.9500 . ?
C9_1 C12_1 1.501(4) . ?
C10_1 H10A_1 0.9800 . ?
C10_1 H10B_1 0.9800 . ?
C10_1 H10C_1 0.9800 . ?
C11_1 H11A_1 0.9800 . ?
C11_1 H11B_1 0.9800 . ?
C11_1 H11C_1 0.9800 . ?
C12_1 H12A_1 0.9800 . ?
C12_1 H12B_1 0.9800 . ?
C12_1 H12C_1 0.9800 . ?
C13_1 C18_1 1.393(4) . ?
C13_1 C14_1 1.395(4) . ?
C14_1 C15_1 1.393(4) . ?
C14_1 C19_1 1.498(4) . ?
C15_1 C16_1 1.391(4) . ?
C15_1 H15_1 0.9500 . ?
C16_1 C17_1 1.375(5) . ?
C16_1 C20_1 1.510(4) . ?
C17_1 C18_1 1.391(5) . ?
C17_1 H17_1 0.9500 . ?
C18_1 C21_1 1.504(4) . ?
C19_1 H19A_1 0.9800 . ?
C19_1 H19B_1 0.9800 . ?
C19_1 H19C_1 0.9800 . ?
C20_1 H20A_1 0.9800 . ?
C20_1 H20B_1 0.9800 . ?
C20_1 H20C_1 0.9800 . ?
C21_1 H21A_1 0.9800 . ?
C21_1 H21B_1 0.9800 . ?
C21_1 H21C_1 0.9800 . ?
Ni1_4 C1_4 1.892(3) 2_345 ?
Ni1_4 C1_4 1.892(3) . ?
N1_4 C1_4 1.358(4) . ?
N1_4 C2_4 1.389(4) . ?
N1_4 C4_4 1.440(4) . ?
N2_4 C1_4 1.354(4) . ?
N2_4 C3_4 1.387(4) . ?
N2_4 C13_4 1.442(4) . ?
C2_4 C3_4 1.334(4) . ?
C2_4 H2_4 0.9500 . ?
C3_4 H3_4 0.9500 . ?
C4_4 C5_4 1.391(4) . ?
C4_4 C9_4 1.397(4) . ?
C5_4 C6_4 1.389(4) . ?
C5_4 C10_4 1.507(4) . ?
C6_4 C7_4 1.379(4) . ?
C6_4 H6_4 0.9500 . ?
C7_4 C8_4 1.389(4) . ?
C7_4 C11_4 1.506(4) . ?
C8_4 C9_4 1.386(4) . ?
C8_4 H8_4 0.9500 . ?
C9_4 C12_4 1.504(4) . ?
C10_4 H10A_4 0.9800 . ?
C10_4 H10B_4 0.9800 . ?
C10_4 H10C_4 0.9800 . ?
C11_4 H11A_4 0.9800 . ?
C11_4 H11B_4 0.9800 . ?
C11_4 H11C_4 0.9800 . ?
C12_4 H12A_4 0.9800 . ?
C12_4 H12B_4 0.9800 . ?
C12_4 H12C_4 0.9800 . ?
C13_4 C14_4 1.391(4) . ?
C13_4 C18_4 1.393(4) . ?
C14_4 C15_4 1.390(4) . ?
C14_4 C19_4 1.504(4) . ?
C15_4 C16_4 1.388(4) . ?
C15_4 H15_4 0.9500 . ?
C16_4 C17_4 1.391(4) . ?
C16_4 C20_4 1.503(4) . ?
C17_4 C18_4 1.381(4) . ?
C17_4 H17_4 0.9500 . ?
C18_4 C21_4 1.506(4) . ?
C19_4 H19A_4 0.9800 . ?
C19_4 H19B_4 0.9800 . ?
C19_4 H19C_4 0.9800 . ?
C20_4 H20A_4 0.9800 . ?
C20_4 H20B_4 0.9800 . ?
C20_4 H20C_4 0.9800 . ?
C21_4 H21A_4 0.9800 . ?
C21_4 H21B_4 0.9800 . ?
C21_4 H21C_4 0.9800 . ?
F1_3 B1_3 1.384(4) . ?
F2_3 B1_3 1.397(4) . ?
B1_3 F1_3 1.384(4) 3_545 ?
B1_3 F2_3 1.397(4) 3_545 ?
F1_4 B1_4 1.391(3) . ?
F2_4 B1_4 1.399(3) . ?
B1_4 F1_4 1.391(3) 2_445 ?
B1_4 F2_4 1.399(3) 2_445 ?

loop_
_geom_angle_atom_site_label_1
_geom_angle_atom_site_label_2
_geom_angle_atom_site_label_3
_geom_angle
_geom_angle_site_symmetry_1
_geom_angle_site_symmetry_3
_geom_angle_publ_flag
C1_1 Ni1 C1_1 174.48(17) 3_545 . ?
C1_1 N1_1 C2_1 111.4(2) . . ?
C1_1 N1_1 C13_1 124.2(2) . . ?
C2_1 N1_1 C13_1 124.4(2) . . ?
C1_1 N2_1 C3_1 112.0(2) . . ?
C1_1 N2_1 C4_1 124.3(2) . . ?
C3_1 N2_1 C4_1 123.7(2) . . ?
N2_1 C1_1 N1_1 103.5(2) . . ?
N2_1 C1_1 Ni1 129.1(2) . . ?
N1_1 C1_1 Ni1 127.3(2) . . ?
C3_1 C2_1 N1_1 107.1(3) . . ?
C3_1 C2_1 H2_1 126.4 . . ?
N1_1 C2_1 H2_1 126.4 . . ?
C2_1 C3_1 N2_1 106.0(3) . . ?
C2_1 C3_1 H3_1 127.0 . . ?
N2_1 C3_1 H3_1 127.0 . . ?
C5_1 C4_1 C9_1 122.2(3) . . ?
C5_1 C4_1 N2_1 118.8(3) . . ?
C9_1 C4_1 N2_1 119.1(3) . . ?
C6_1 C5_1 C4_1 117.7(3) . . ?
C6_1 C5_1 C10_1 121.1(3) . . ?
C4_1 C5_1 C10_1 121.2(3) . . ?
C5_1 C6_1 C7_1 122.1(3) . . ?
C5_1 C6_1 H6_1 119.0 . . ?
C7_1 C6_1 H6_1 119.0 . . ?
C6_1 C7_1 C8_1 118.5(3) . . ?
C6_1 C7_1 C11_1 120.8(3) . . ?
C8_1 C7_1 C11_1 120.8(3) . . ?
C9_1 C8_1 C7_1 121.9(3) . . ?
C9_1 C8_1 H8_1 119.0 . . ?
C7_1 C8_1 H8_1 119.0 . . ?
C8_1 C9_1 C4_1 117.6(3) . . ?
C8_1 C9_1 C12_1 121.0(3) . . ?
C4_1 C9_1 C12_1 121.4(3) . . ?
C5_1 C10_1 H10A_1 109.5 . . ?
C5_1 C10_1 H10B_1 109.5 . . ?
H10A_1 C10_1 H10B_1 109.5 . . ?
C5_1 C10_1 H10C_1 109.5 . . ?
H10A_1 C10_1 H10C_1 109.5 . . ?
H10B_1 C10_1 H10C_1 109.5 . . ?
C7_1 C11_1 H11A_1 109.5 . . ?
C7_1 C11_1 H11B_1 109.5 . . ?
H11A_1 C11_1 H11B_1 109.5 . . ?
C7_1 C11_1 H11C_1 109.5 . . ?
H11A_1 C11_1 H11C_1 109.5 . . ?
H11B_1 C11_1 H11C_1 109.5 . . ?
C9_1 C12_1 H12A_1 109.5 . . ?
C9_1 C12_1 H12B_1 109.5 . . ?
H12A_1 C12_1 H12B_1 109.5 . . ?
C9_1 C12_1 H12C_1 109.5 . . ?
H12A_1 C12_1 H12C_1 109.5 . . ?
H12B_1 C12_1 H12C_1 109.5 . . ?
C18_1 C13_1 C14_1 122.4(3) . . ?
C18_1 C13_1 N1_1 118.6(3) . . ?
C14_1 C13_1 N1_1 119.0(3) . . ?
C15_1 C14_1 C13_1 117.6(3) . . ?
C15_1 C14_1 C19_1 120.7(3) . . ?
C13_1 C14_1 C19_1 121.7(3) . . ?
C16_1 C15_1 C14_1 121.5(3) . . ?
C16_1 C15_1 H15_1 119.2 . . ?
C14_1 C15_1 H15_1 119.2 . . ?
C17_1 C16_1 C15_1 118.7(3) . . ?
C17_1 C16_1 C20_1 121.2(3) . . ?
C15_1 C16_1 C20_1 120.1(3) . . ?
C16_1 C17_1 C18_1 122.4(3) . . ?
C16_1 C17_1 H17_1 118.8 . . ?
C18_1 C17_1 H17_1 118.8 . . ?
C17_1 C18_1 C13_1 117.3(3) . . ?
C17_1 C18_1 C21_1 121.5(3) . . ?
C13_1 C18_1 C21_1 121.1(3) . . ?
C14_1 C19_1 H19A_1 109.5 . . ?
C14_1 C19_1 H19B_1 109.5 . . ?
H19A_1 C19_1 H19B_1 109.5 . . ?
C14_1 C19_1 H19C_1 109.5 . . ?
H19A_1 C19_1 H19C_1 109.5 . . ?
H19B_1 C19_1 H19C_1 109.5 . . ?
C16_1 C20_1 H20A_1 109.5 . . ?
C16_1 C20_1 H20B_1 109.5 . . ?
H20A_1 C20_1 H20B_1 109.5 . . ?
C16_1 C20_1 H20C_1 109.5 . . ?
H20A_1 C20_1 H20C_1 109.5 . . ?
H20B_1 C20_1 H20C_1 109.5 . . ?
C18_1 C21_1 H21A_1 109.5 . . ?
C18_1 C21_1 H21B_1 109.5 . . ?
H21A_1 C21_1 H21B_1 109.5 . . ?
C18_1 C21_1 H21C_1 109.5 . . ?
H21A_1 C21_1 H21C_1 109.5 . . ?
H21B_1 C21_1 H21C_1 109.5 . . ?
C1_4 Ni1_4 C1_4 178.82(17) 2_345 . ?
C1_4 N1_4 C2_4 110.9(2) . . ?
C1_4 N1_4 C4_4 124.6(2) . . ?
C2_4 N1_4 C4_4 124.5(2) . . ?
C1_4 N2_4 C3_4 111.4(2) . . ?
C1_4 N2_4 C13_4 124.5(2) . . ?
C3_4 N2_4 C13_4 124.0(2) . . ?
C3_4 C2_4 N1_4 107.1(3) . . ?
C3_4 C2_4 H2_4 126.5 . . ?
N1_4 C2_4 H2_4 126.5 . . ?
C2_4 C3_4 N2_4 106.6(3) . . ?
C2_4 C3_4 H3_4 126.7 . . ?
N2_4 C3_4 H3_4 126.7 . . ?
C5_4 C4_4 C9_4 121.9(3) . . ?
C5_4 C4_4 N1_4 118.7(3) . . ?
C9_4 C4_4 N1_4 119.4(3) . . ?
C6_4 C5_4 C4_4 117.7(3) . . ?
C6_4 C5_4 C10_4 120.4(3) . . ?
C4_4 C5_4 C10_4 121.9(3) . . ?
C7_4 C6_4 C5_4 122.4(3) . . ?
C7_4 C6_4 H6_4 118.8 . . ?
C5_4 C6_4 H6_4 118.8 . . ?
C6_4 C7_4 C8_4 118.3(3) . . ?
C6_4 C7_4 C11_4 121.0(3) . . ?
C8_4 C7_4 C11_4 120.6(3) . . ?
C9_4 C8_4 C7_4 121.8(3) . . ?
C9_4 C8_4 H8_4 119.1 . . ?
C7_4 C8_4 H8_4 119.1 . . ?
C8_4 C9_4 C4_4 118.0(3) . . ?
C8_4 C9_4 C12_4 120.3(3) . . ?
C4_4 C9_4 C12_4 121.7(3) . . ?
C5_4 C10_4 H10A_4 109.5 . . ?
C5_4 C10_4 H10B_4 109.5 . . ?
H10A_4 C10_4 H10B_4 109.5 . . ?
C5_4 C10_4 H10C_4 109.5 . . ?
H10A_4 C10_4 H10C_4 109.5 . . ?
H10B_4 C10_4 H10C_4 109.5 . . ?
C7_4 C11_4 H11A_4 109.5 . . ?
C7_4 C11_4 H11B_4 109.5 . . ?
H11A_4 C11_4 H11B_4 109.5 . . ?
C7_4 C11_4 H11C_4 109.5 . . ?
H11A_4 C11_4 H11C_4 109.5 . . ?
H11B_4 C11_4 H11C_4 109.5 . . ?
C9_4 C12_4 H12A_4 109.5 . . ?
C9_4 C12_4 H12B_4 109.5 . . ?
H12A_4 C12_4 H12B_4 109.5 . . ?
C9_4 C12_4 H12C_4 109.5 . . ?
H12A_4 C12_4 H12C_4 109.5 . . ?
H12B_4 C12_4 H12C_4 109.5 . . ?
C14_4 C13_4 C18_4 122.6(3) . . ?
C14_4 C13_4 N2_4 119.0(3) . . ?
C18_4 C13_4 N2_4 118.4(2) . . ?
C15_4 C14_4 C13_4 117.7(3) . . ?
C15_4 C14_4 C19_4 120.9(3) . . ?
C13_4 C14_4 C19_4 121.3(3) . . ?
C16_4 C15_4 C14_4 121.6(3) . . ?
C16_4 C15_4 H15_4 119.2 . . ?
C14_4 C15_4 H15_4 119.2 . . ?
C15_4 C16_4 C17_4 118.4(3) . . ?
C15_4 C16_4 C20_4 120.9(3) . . ?
C17_4 C16_4 C20_4 120.8(3) . . ?
C18_4 C17_4 C16_4 122.3(3) . . ?
C18_4 C17_4 H17_4 118.9 . . ?
C16_4 C17_4 H17_4 118.9 . . ?
C17_4 C18_4 C13_4 117.4(3) . . ?
C17_4 C18_4 C21_4 121.3(3) . . ?
C13_4 C18_4 C21_4 121.3(3) . . ?
C14_4 C19_4 H19A_4 109.5 . . ?
C14_4 C19_4 H19B_4 109.5 . . ?
H19A_4 C19_4 H19B_4 109.5 . . ?
C14_4 C19_4 H19C_4 109.5 . . ?
H19A_4 C19_4 H19C_4 109.5 . . ?
H19B_4 C19_4 H19C_4 109.5 . . ?
C16_4 C20_4 H20A_4 109.5 . . ?
C16_4 C20_4 H20B_4 109.5 . . ?
H20A_4 C20_4 H20B_4 109.5 . . ?
C16_4 C20_4 H20C_4 109.5 . . ?
H20A_4 C20_4 H20C_4 109.5 . . ?
H20B_4 C20_4 H20C_4 109.5 . . ?
C18_4 C21_4 H21A_4 109.5 . . ?
C18_4 C21_4 H21B_4 109.5 . . ?
H21A_4 C21_4 H21B_4 109.5 . . ?
C18_4 C21_4 H21C_4 109.5 . . ?
H21A_4 C21_4 H21C_4 109.5 . . ?
H21B_4 C21_4 H21C_4 109.5 . . ?
N2_4 C1_4 N1_4 104.1(2) . . ?
N2_4 C1_4 Ni1_4 127.5(2) . . ?
N1_4 C1_4 Ni1_4 128.4(2) . . ?
F1_3 B1_3 F1_3 110.9(5) . 3_545 ?
F1_3 B1_3 F2_3 109.60(12) . 3_545 ?
F1_3 B1_3 F2_3 109.21(11) 3_545 3_545 ?
F1_3 B1_3 F2_3 109.21(11) . . ?
F1_3 B1_3 F2_3 109.60(12) 3_545 . ?
F2_3 B1_3 F2_3 108.2(5) 3_545 . ?
F1_4 B1_4 F1_4 110.6(4) 2_445 . ?
F1_4 B1_4 F2_4 109.66(11) 2_445 2_445 ?
F1_4 B1_4 F2_4 108.96(10) . 2_445 ?
F1_4 B1_4 F2_4 108.96(10) 2_445 . ?
F1_4 B1_4 F2_4 109.66(11) . . ?
F2_4 B1_4 F2_4 109.0(4) 2_445 . ?

loop_
_geom_torsion_atom_site_label_1
_geom_torsion_atom_site_label_2
_geom_torsion_atom_site_label_3
_geom_torsion_atom_site_label_4
_geom_torsion
_geom_torsion_site_symmetry_1
_geom_torsion_site_symmetry_2
_geom_torsion_site_symmetry_3
_geom_torsion_site_symmetry_4
_geom_torsion_publ_flag
C3_1 N2_1 C1_1 N1_1 0.1(3) . . . . ?
C4_1 N2_1 C1_1 N1_1 -179.3(3) . . . . ?
C3_1 N2_1 C1_1 Ni1 176.3(2) . . . . ?
C4_1 N2_1 C1_1 Ni1 -3.0(4) . . . . ?
C2_1 N1_1 C1_1 N2_1 0.0(3) . . . . ?
C13_1 N1_1 C1_1 N2_1 178.0(2) . . . . ?
C2_1 N1_1 C1_1 Ni1 -176.3(2) . . . . ?
C13_1 N1_1 C1_1 Ni1 1.6(4) . . . . ?
C1_1 N1_1 C2_1 C3_1 -0.2(4) . . . . ?
C13_1 N1_1 C2_1 C3_1 -178.1(3) . . . . ?
N1_1 C2_1 C3_1 N2_1 0.2(4) . . . . ?
C1_1 N2_1 C3_1 C2_1 -0.2(4) . . . . ?
C4_1 N2_1 C3_1 C2_1 179.2(3) . . . . ?
C1_1 N2_1 C4_1 C5_1 -100.7(3) . . . . ?
C3_1 N2_1 C4_1 C5_1 80.0(4) . . . . ?
C1_1 N2_1 C4_1 C9_1 80.7(4) . . . . ?
C3_1 N2_1 C4_1 C9_1 -98.6(3) . . . . ?
C9_1 C4_1 C5_1 C6_1 2.1(4) . . . . ?
N2_1 C4_1 C5_1 C6_1 -176.4(3) . . . . ?
C9_1 C4_1 C5_1 C10_1 -176.8(3) . . . . ?
N2_1 C4_1 C5_1 C10_1 4.6(5) . . . . ?
C4_1 C5_1 C6_1 C7_1 -1.8(5) . . . . ?
C10_1 C5_1 C6_1 C7_1 177.1(3) . . . . ?
C5_1 C6_1 C7_1 C8_1 -0.3(5) . . . . ?
C5_1 C6_1 C7_1 C11_1 177.8(3) . . . . ?
C6_1 C7_1 C8_1 C9_1 2.2(4) . . . . ?
C11_1 C7_1 C8_1 C9_1 -175.9(3) . . . . ?
C7_1 C8_1 C9_1 C4_1 -2.0(4) . . . . ?
C7_1 C8_1 C9_1 C12_1 177.3(3) . . . . ?
C5_1 C4_1 C9_1 C8_1 -0.3(4) . . . . ?
N2_1 C4_1 C9_1 C8_1 178.3(2) . . . . ?
C5_1 C4_1 C9_1 C12_1 -179.6(3) . . . . ?
N2_1 C4_1 C9_1 C12_1 -1.0(4) . . . . ?
C1_1 N1_1 C13_1 C18_1 -92.3(3) . . . . ?
C2_1 N1_1 C13_1 C18_1 85.3(4) . . . . ?
C1_1 N1_1 C13_1 C14_1 90.0(3) . . . . ?
C2_1 N1_1 C13_1 C14_1 -92.3(4) . . . . ?
C18_1 C13_1 C14_1 C15_1 -0.8(4) . . . . ?
N1_1 C13_1 C14_1 C15_1 176.7(2) . . . . ?
C18_1 C13_1 C14_1 C19_1 178.6(3) . . . . ?
N1_1 C13_1 C14_1 C19_1 -3.9(4) . . . . ?
C13_1 C14_1 C15_1 C16_1 -0.8(4) . . . . ?
C19_1 C14_1 C15_1 C16_1 179.8(3) . . . . ?
C14_1 C15_1 C16_1 C17_1 1.9(5) . . . . ?
C14_1 C15_1 C16_1 C20_1 -178.0(3) . . . . ?
C15_1 C16_1 C17_1 C18_1 -1.5(5) . . . . ?
C20_1 C16_1 C17_1 C18_1 178.4(3) . . . . ?
C16_1 C17_1 C18_1 C13_1 0.0(5) . . . . ?
C16_1 C17_1 C18_1 C21_1 178.2(3) . . . . ?
C14_1 C13_1 C18_1 C17_1 1.2(4) . . . . ?
N1_1 C13_1 C18_1 C17_1 -176.3(3) . . . . ?
C14_1 C13_1 C18_1 C21_1 -177.0(3) . . . . ?
N1_1 C13_1 C18_1 C21_1 5.4(4) . . . . ?
C1_4 N1_4 C2_4 C3_4 0.1(4) . . . . ?
C4_4 N1_4 C2_4 C3_4 177.6(3) . . . . ?
N1_4 C2_4 C3_4 N2_4 -0.1(3) . . . . ?
C1_4 N2_4 C3_4 C2_4 0.0(4) . . . . ?
C13_4 N2_4 C3_4 C2_4 -176.4(3) . . . . ?
C1_4 N1_4 C4_4 C5_4 -108.4(3) . . . . ?
C2_4 N1_4 C4_4 C5_4 74.5(4) . . . . ?
C1_4 N1_4 C4_4 C9_4 73.8(4) . . . . ?
C2_4 N1_4 C4_4 C9_4 -103.3(3) . . . . ?
C9_4 C4_4 C5_4 C6_4 1.6(5) . . . . ?
N1_4 C4_4 C5_4 C6_4 -176.2(3) . . . . ?
C9_4 C4_4 C5_4 C10_4 -177.7(3) . . . . ?
N1_4 C4_4 C5_4 C10_4 4.5(4) . . . . ?
C4_4 C5_4 C6_4 C7_4 0.1(5) . . . . ?
C10_4 C5_4 C6_4 C7_4 179.4(3) . . . . ?
C5_4 C6_4 C7_4 C8_4 -1.7(5) . . . . ?
C5_4 C6_4 C7_4 C11_4 176.8(3) . . . . ?
C6_4 C7_4 C8_4 C9_4 1.8(5) . . . . ?
C11_4 C7_4 C8_4 C9_4 -176.8(3) . . . . ?
C7_4 C8_4 C9_4 C4_4 -0.2(5) . . . . ?
C7_4 C8_4 C9_4 C12_4 179.2(3) . . . . ?
C5_4 C4_4 C9_4 C8_4 -1.5(4) . . . . ?
N1_4 C4_4 C9_4 C8_4 176.2(3) . . . . ?
C5_4 C4_4 C9_4 C12_4 179.1(3) . . . . ?
N1_4 C4_4 C9_4 C12_4 -3.2(4) . . . . ?
C1_4 N2_4 C13_4 C14_4 94.1(3) . . . . ?
C3_4 N2_4 C13_4 C14_4 -90.0(3) . . . . ?
C1_4 N2_4 C13_4 C18_4 -88.3(3) . . . . ?
C3_4 N2_4 C13_4 C18_4 87.6(3) . . . . ?
C18_4 C13_4 C14_4 C15_4 -1.5(4) . . . . ?
N2_4 C13_4 C14_4 C15_4 176.0(3) . . . . ?
C18_4 C13_4 C14_4 C19_4 176.9(3) . . . . ?
N2_4 C13_4 C14_4 C19_4 -5.6(4) . . . . ?
C13_4 C14_4 C15_4 C16_4 -0.3(5) . . . . ?
C19_4 C14_4 C15_4 C16_4 -178.7(3) . . . . ?
C14_4 C15_4 C16_4 C17_4 1.6(5) . . . . ?
C14_4 C15_4 C16_4 C20_4 -178.2(3) . . . . ?
C15_4 C16_4 C17_4 C18_4 -1.2(5) . . . . ?
C20_4 C16_4 C17_4 C18_4 178.6(3) . . . . ?
C16_4 C17_4 C18_4 C13_4 -0.4(4) . . . . ?
C16_4 C17_4 C18_4 C21_4 179.3(3) . . . . ?
C14_4 C13_4 C18_4 C17_4 1.8(4) . . . . ?
N2_4 C13_4 C18_4 C17_4 -175.7(2) . . . . ?
C14_4 C13_4 C18_4 C21_4 -177.9(3) . . . . ?
N2_4 C13_4 C18_4 C21_4 4.6(4) . . . . ?
C3_4 N2_4 C1_4 N1_4 0.1(3) . . . . ?
C13_4 N2_4 C1_4 N1_4 176.5(2) . . . . ?
C3_4 N2_4 C1_4 Ni1_4 178.7(2) . . . . ?
C13_4 N2_4 C1_4 Ni1_4 -4.9(4) . . . . ?
C2_4 N1_4 C1_4 N2_4 -0.1(3) . . . . ?
C4_4 N1_4 C1_4 N2_4 -177.5(2) . . . . ?
C2_4 N1_4 C1_4 Ni1_4 -178.7(2) . . . . ?
C4_4 N1_4 C1_4 Ni1_4 3.8(4) . . . . ?

_refine_diff_density_max         2.019
_refine_diff_density_min         -0.630
_refine_diff_density_rms         0.069

_shelx_res_file                  
;

    test_a_pl.res created by SHELXL-2014/7


TITL test_a    P 2/c        R = 0.06  New: Pnna
CELL  0.71073   15.9816   31.3000   15.8502    90.000    90.000    90.000
ZERR        8    0.0012    0.0020    0.0012     0.000     0.000     0.000
LATT   1
SYMM     0.50000 - X ,            - Y ,              Z
SYMM               X ,    0.50000 - Y ,    0.50000 - Z
SYMM     0.50000 - X ,    0.50000 + Y ,    0.50000 - Z
SFAC  C  H  B  F  N Ni
UNIT 336 384 8 32 32 8
LIST 4 ! automatically inserted. Change 6 to 4 for CHECKCIF!!
TEMP  -173
L.S. 5
FMAP 2
PLAN -5
ACTA 52
omit 0 1 1
OMIT 1 1 1
OMIT 4 2 0
BOND $H
CONF
WGHT    0.044600   12.603703
FVAR       0.15128
RESI 0
NI1   6   -0.228761   -0.250000    0.250000    10.50000    0.01994    0.01274 =
         0.01322   -0.00037    0.00000    0.00000
RESI 1
N1    5   -0.271396   -0.333847    0.180849    11.00000    0.02836    0.01525 =
         0.01813   -0.00084    0.00091   -0.00302
N2    5   -0.208095   -0.340180    0.298684    11.00000    0.02985    0.01411 =
         0.01715   -0.00162    0.00060   -0.00090
C1    1   -0.234464   -0.310312    0.242526    11.00000    0.02373    0.01692 =
         0.01642    0.00038    0.00236   -0.00032
C2    1   -0.267798   -0.377202    0.198819    11.00000    0.04023    0.01676 =
         0.02250   -0.00381    0.00050   -0.00589
AFIX  43
H2    2   -0.289531   -0.399695    0.165067    11.00000   -1.20000
AFIX   0
C3    1   -0.227867   -0.381382    0.272803    11.00000    0.03884    0.01388 =
         0.02662   -0.00042    0.00074   -0.00285
AFIX  43
H3    2   -0.215601   -0.407244    0.301635    11.00000   -1.20000
AFIX   0
C4    1   -0.165494   -0.330554    0.376363    11.00000    0.02361    0.01420 =
         0.01857    0.00269    0.00039    0.00050
C5    1   -0.078711   -0.335213    0.379736    11.00000    0.02782    0.02640 =
         0.02256    0.00666    0.00587    0.00756
C6    1   -0.039650   -0.328115    0.456357    11.00000    0.01916    0.03060 =
         0.03350    0.01060    0.00108    0.00447
AFIX  43
H6    2    0.019187   -0.331947    0.460321    11.00000   -1.20000
AFIX   0
C7    1   -0.083697   -0.315582    0.527544    11.00000    0.02334    0.02159 =
         0.02393    0.00535   -0.00275   -0.00465
C8    1   -0.169622   -0.309897    0.520892    11.00000    0.02106    0.02431 =
         0.01921   -0.00092    0.00226   -0.00209
AFIX  43
H8    2   -0.200013   -0.300319    0.568805    11.00000   -1.20000
AFIX   0
C9    1   -0.212361   -0.317789    0.446373    11.00000    0.01808    0.01881 =
         0.02289   -0.00016    0.00036   -0.00140
C10   1   -0.029141   -0.346802    0.302397    11.00000    0.03811    0.07201 =
         0.03668    0.00769    0.01179    0.02342
AFIX 137
H10A  2   -0.038865   -0.325431    0.258287    11.00000   -1.50000
H10B  2   -0.046810   -0.374958    0.282051    11.00000   -1.50000
H10C  2    0.030554   -0.347568    0.316458    11.00000   -1.50000
AFIX   0
C11   1   -0.039801   -0.309618    0.610765    11.00000    0.02653    0.03685 =
         0.03379    0.00466   -0.00795   -0.00608
AFIX 137
H11A  2    0.014683   -0.296078    0.601290    11.00000   -1.50000
H11B  2   -0.031628   -0.337492    0.637696    11.00000   -1.50000
H11C  2   -0.073888   -0.291405    0.647479    11.00000   -1.50000
AFIX   0
C12   1   -0.305753   -0.313256    0.441695    11.00000    0.01820    0.04205 =
         0.02564   -0.00228   -0.00103   -0.00169
AFIX 137
H12A  2   -0.319963   -0.288265    0.407315    11.00000   -1.50000
H12B  2   -0.328436   -0.309592    0.498680    11.00000   -1.50000
H12C  2   -0.329830   -0.338953    0.416034    11.00000   -1.50000
AFIX   0
C13   1   -0.311773   -0.315925    0.107677    11.00000    0.02536    0.01665 =
         0.01700   -0.00418   -0.00068   -0.00383
C14   1   -0.264533   -0.308823    0.035011    11.00000    0.02162    0.02152 =
         0.02086   -0.00388    0.00014   -0.00155
C15   1   -0.306179   -0.293566   -0.036069    11.00000    0.02687    0.02527 =
         0.02094   -0.00082    0.00266   -0.00042
AFIX  43
H15   2   -0.275272   -0.288143   -0.086134    11.00000   -1.20000
AFIX   0
C16   1   -0.391966   -0.286089   -0.035439    11.00000    0.03097    0.02339 =
         0.02607   -0.00379   -0.00771    0.00291
C17   1   -0.435624   -0.292857    0.038142    11.00000    0.02317    0.02690 =
         0.03625   -0.00808   -0.00017    0.00080
AFIX  43
H17   2   -0.493985   -0.287111    0.039071    11.00000   -1.20000
AFIX   0
C18   1   -0.397387   -0.307816    0.111258    11.00000    0.02685    0.02161 =
         0.02883   -0.00631    0.00589   -0.00510
C19   1   -0.172135   -0.316789    0.032976    11.00000    0.02402    0.04954 =
         0.02744    0.00532    0.00262    0.00446
AFIX 137
H19A  2   -0.143831   -0.296328    0.070068    11.00000   -1.50000
H19B  2   -0.151507   -0.313320   -0.024845    11.00000   -1.50000
H19C  2   -0.160618   -0.345931    0.052373    11.00000   -1.50000
AFIX   0
C20   1   -0.435573   -0.270906   -0.114465    11.00000    0.03961    0.04878 =
         0.03312   -0.00445   -0.01311    0.01174
AFIX 137
H20A  2   -0.394905   -0.256992   -0.151701    11.00000   -1.50000
H20B  2   -0.479565   -0.250484   -0.099333    11.00000   -1.50000
H20C  2   -0.460546   -0.295388   -0.143646    11.00000   -1.50000
AFIX   0
C21   1   -0.445764   -0.313783    0.191814    11.00000    0.03613    0.04125 =
         0.03630   -0.00430    0.01732   -0.00472
AFIX 137
H21A  2   -0.439824   -0.343363    0.211177    11.00000   -1.50000
H21B  2   -0.505011   -0.307530    0.181729    11.00000   -1.50000
H21C  2   -0.423972   -0.294343    0.235015    11.00000   -1.50000
AFIX   0
RESI 4
NI1   6   -0.750000   -0.500000    0.239797    10.50000    0.01318    0.01273 =
         0.01971    0.00000    0.00000   -0.00053
N1    5   -0.825028   -0.415715    0.210442    11.00000    0.01747    0.01463 =
         0.02408    0.00333    0.00367   -0.00027
N2    5   -0.705972   -0.410833    0.271228    11.00000    0.01544    0.01609 =
         0.02402   -0.00042    0.00133   -0.00108
C2    1   -0.808982   -0.372482    0.221959    11.00000    0.02337    0.01501 =
         0.03834    0.00377    0.00385    0.00191
AFIX  43
H2    2   -0.844274   -0.349450    0.205913    11.00000   -1.20000
AFIX   0
C3    1   -0.734654   -0.369414    0.259806    11.00000    0.02763    0.01269 =
         0.03848   -0.00067    0.00525   -0.00190
AFIX  43
H3    2   -0.706813   -0.343850    0.275806    11.00000   -1.20000
AFIX   0
C4    1   -0.900748   -0.432648    0.174345    11.00000    0.01472    0.01791 =
         0.02232    0.00243   -0.00090    0.00204
C5    1   -0.912894   -0.429146    0.087708    11.00000    0.02265    0.02940 =
         0.02163    0.00675    0.00464    0.00054
C6    1   -0.988568   -0.443364    0.055058    11.00000    0.03003    0.04456 =
         0.01847    0.00592   -0.00343   -0.00161
AFIX  43
H6    2   -0.997929   -0.441264   -0.003985    11.00000   -1.20000
AFIX   0
C7    1   -1.050592   -0.460416    0.105250    11.00000    0.01988    0.03707 =
         0.02493    0.00125   -0.00023    0.00038
C8    1   -1.035367   -0.464414    0.191192    11.00000    0.01788    0.03088 =
         0.02294    0.00244    0.00150   -0.00339
AFIX  43
H8    2   -1.077017   -0.476861    0.226186    11.00000   -1.20000
AFIX   0
C9    1   -0.961058   -0.450732    0.227221    11.00000    0.01875    0.02228 =
         0.01963    0.00381    0.00158    0.00156
C10   1   -0.846623   -0.411133    0.030145    11.00000    0.03533    0.05135 =
         0.02500    0.00743    0.00403   -0.00909
AFIX 137
H10A  2   -0.791565   -0.421682    0.047666    11.00000   -1.50000
H10B  2   -0.847407   -0.379867    0.033330    11.00000   -1.50000
H10C  2   -0.857810   -0.420139   -0.027987    11.00000   -1.50000
AFIX   0
C11   1   -1.133667   -0.473478    0.068502    11.00000    0.02695    0.06382 =
         0.03637   -0.00095   -0.01125   -0.00490
AFIX 137
H11A  2   -1.125617   -0.483361    0.010398    11.00000   -1.50000
H11B  2   -1.171778   -0.448950    0.068796    11.00000   -1.50000
H11C  2   -1.157653   -0.496620    0.102405    11.00000   -1.50000
AFIX   0
C12   1   -0.947137   -0.455070    0.320705    11.00000    0.02788    0.03821 =
         0.01851    0.00376    0.00265   -0.00585
AFIX 137
H12A  2   -0.910080   -0.479396    0.331619    11.00000   -1.50000
H12B  2   -1.000921   -0.459751    0.348926    11.00000   -1.50000
H12C  2   -0.921342   -0.428890    0.342464    11.00000   -1.50000
AFIX   0
C13   1   -0.629392   -0.421534    0.314502    11.00000    0.01582    0.01581 =
         0.02165   -0.00432    0.00177   -0.00259
C14   1   -0.555532   -0.424345    0.268391    11.00000    0.02152    0.02458 =
         0.02018   -0.00471    0.00230   -0.00478
C15   1   -0.481895   -0.432038    0.312465    11.00000    0.01614    0.03183 =
         0.02516   -0.00722    0.00383   -0.00167
AFIX  43
H15   2   -0.430741   -0.434211    0.282239    11.00000   -1.20000
AFIX   0
C16   1   -0.481238   -0.436625    0.399567    11.00000    0.02271    0.02595 =
         0.02419   -0.00674   -0.00283   -0.00057
C17   1   -0.557028   -0.434413    0.442511    11.00000    0.02685    0.02620 =
         0.01862   -0.00408    0.00110   -0.00121
AFIX  43
H17   2   -0.557229   -0.438080    0.502008    11.00000   -1.20000
AFIX   0
C18   1   -0.631961   -0.427073    0.401669    11.00000    0.02186    0.01922 =
         0.02392   -0.00538    0.00466   -0.00365
C19   1   -0.555330   -0.420382    0.173796    11.00000    0.02574    0.05423 =
         0.02186   -0.00185    0.00540   -0.00538
AFIX 137
H19A  2   -0.583832   -0.393937    0.157374    11.00000   -1.50000
H19B  2   -0.584552   -0.444890    0.149049    11.00000   -1.50000
H19C  2   -0.497474   -0.419739    0.153347    11.00000   -1.50000
AFIX   0
C20   1   -0.400646   -0.443650    0.446392    11.00000    0.02485    0.04814 =
         0.03067   -0.00738   -0.00651    0.00408
AFIX 137
H20A  2   -0.353844   -0.443265    0.406451    11.00000   -1.50000
H20B  2   -0.402464   -0.471368    0.475087    11.00000   -1.50000
H20C  2   -0.393071   -0.420898    0.488175    11.00000   -1.50000
AFIX   0
C21   1   -0.713327   -0.425310    0.449522    11.00000    0.02647    0.03681 =
         0.02633   -0.00535    0.00852   -0.00141
AFIX 137
H21A  2   -0.702534   -0.429755    0.509750    11.00000   -1.50000
H21B  2   -0.750880   -0.447717    0.428758    11.00000   -1.50000
H21C  2   -0.739498   -0.397311    0.441191    11.00000   -1.50000
AFIX   0
C1    1   -0.761263   -0.439825    0.241027    11.00000    0.01493    0.01831 =
         0.01978    0.00074    0.00286   -0.00274
RESI 3
F1    4   -0.664125   -0.275221    0.198104    11.00000    0.06185    0.02768 =
         0.03393   -0.00776    0.01024   -0.00173
F2    4   -0.764460   -0.276223    0.299217    11.00000    0.06706    0.02048 =
         0.02837    0.00432    0.01087    0.00206
B1    3   -0.713215   -0.250000    0.250000    10.50000    0.05831    0.01727 =
         0.02003   -0.00207    0.00000    0.00000
RESI 4
F1    4   -0.304786   -0.523494    0.342084    11.00000    0.03123    0.02131 =
         0.04000    0.00078    0.00998   -0.00526
F2    4   -0.295341   -0.471946    0.240887    11.00000    0.02200    0.02034 =
         0.04203    0.00244   -0.00563    0.00059
B1    3   -0.250000   -0.500000    0.292138    10.50000    0.01967    0.01412 =
         0.03353    0.00000    0.00000    0.00056
HKLF 4 1  0.0000  0.0000 -1.0000 -1.0000  0.0000  0.0000  0.0000  1.0000  0.0000

REM  test_a    P 2/c        R = 0.06  New: Pnna
REM R1 =  0.0528 for    6046 Fo > 4sig(Fo)  and  0.0759 for all    7841 data
REM    483 parameters refined using      0 restraints

END

WGHT      0.0446     12.5959

REM Highest difference peak  2.019,  deepest hole -0.630,  1-sigma level  0.069
Q1    1  -0.1042 -0.2500  0.2500  10.50000  0.05    2.02
Q2    1  -0.7500 -0.5000  0.1112  10.50000  0.05    1.24
Q3    1  -0.2634 -0.2805  0.2459  11.00000  0.05    0.42
Q4    1  -0.7922 -0.4983  0.2008  11.00000  0.05    0.36
Q5    1  -0.7526 -0.4700  0.3007  11.00000  0.05    0.35
;
_shelx_res_checksum              95021
####################################################################### 
# 
# This file contains crystal structure data downloaded from the 
# Cambridge Structural Database (CSD) hosted by the Cambridge 
# Crystallographic Data Centre (CCDC).
# 
# Full information about CCDC data access policies and citation 
# guidelines are available at http://www.ccdc.cam.ac.uk/access/V1 
# 
# Audit and citation data items may have been added by the CCDC. 
# Please retain this information to preserve the provenance of 
# this file and to allow appropriate attribution of the data. 
# 
#######################################################################

data_Compound_3
_database_code_depnum_ccdc_archive 'CCDC 2017698'
loop_
_audit_author_name
_audit_author_address
'Udo Radius'
;University Wuerzburg
Germany
;
_audit_update_record             
;
2020-07-20 deposited with the CCDC.	2020-10-06 downloaded from the CCDC.
;


_audit_creation_method           SHELXL-2014/7
_shelx_SHELXL_version_number     2014/7
_chemical_name_systematic        ?
_chemical_name_common            ?
_chemical_melting_point          ?
_chemical_formula_moiety         'C48 H48 F6 N4 Ni'
_chemical_formula_sum            'C48 H48 F6 N4 Ni'
_chemical_formula_weight         853.61

loop_
_atom_type_symbol
_atom_type_description
_atom_type_scat_dispersion_real
_atom_type_scat_dispersion_imag
_atom_type_scat_source
C C 0.0033 0.0016 'International Tables Vol C Tables 4.2.6.8 and 6.1.1.4'
H H 0.0000 0.0000 'International Tables Vol C Tables 4.2.6.8 and 6.1.1.4'
N N 0.0061 0.0033 'International Tables Vol C Tables 4.2.6.8 and 6.1.1.4'
F F 0.0171 0.0103 'International Tables Vol C Tables 4.2.6.8 and 6.1.1.4'
Ni Ni 0.3393 1.1124 'International Tables Vol C Tables 4.2.6.8 and 6.1.1.4'

_space_group_crystal_system      orthorhombic
_space_group_IT_number           61
_space_group_name_H-M_alt        'P b c a'
_space_group_name_Hall           '-P 2ac 2ab'

_shelx_space_group_comment       
;
The symmetry employed for this shelxl refinement is uniquely defined
by the following loop, which should always be used as a source of
symmetry information in preference to the above space-group names.
They are only intended as comments.
;

loop_
_space_group_symop_operation_xyz
'x, y, z'
'-x+1/2, -y, z+1/2'
'-x, y+1/2, -z+1/2'
'x+1/2, -y+1/2, -z'
'-x, -y, -z'
'x-1/2, y, -z-1/2'
'x, -y-1/2, z-1/2'
'-x-1/2, y-1/2, z'

_cell_length_a                   20.5349(10)
_cell_length_b                   18.6375(9)
_cell_length_c                   22.7188(12)
_cell_angle_alpha                90
_cell_angle_beta                 90
_cell_angle_gamma                90
_cell_volume                     8694.9(8)
_cell_formula_units_Z            8
_cell_measurement_temperature    200(2)
_cell_measurement_reflns_used    9480
_cell_measurement_theta_min      2.19
_cell_measurement_theta_max      26.61

_exptl_crystal_description       block
_exptl_crystal_colour            yellow
_exptl_crystal_density_meas      ?
_exptl_crystal_density_method    ?
_exptl_crystal_density_diffrn    1.304
_exptl_crystal_F_000             3568
_exptl_transmission_factor_min   ?
_exptl_transmission_factor_max   ?
_exptl_crystal_size_max          0.337
_exptl_crystal_size_mid          0.32
_exptl_crystal_size_min          0.305
_exptl_absorpt_coefficient_mu    0.510
_shelx_estimated_absorpt_T_min   ?
_shelx_estimated_absorpt_T_max   ?
_exptl_absorpt_correction_type   multi-scan
_exptl_absorpt_correction_T_min  0.6873
_exptl_absorpt_correction_T_max  0.7454
_exptl_absorpt_process_details   
'SADABS-2016/2 - Bruker AXS area detector scaling and absorption correction'
_exptl_absorpt_special_details   ?
_diffrn_ambient_temperature      200(2)
_diffrn_radiation_wavelength     0.71073
_diffrn_radiation_type           MoK\a
_diffrn_radiation_source         'rotating anode'

_diffrn_measurement_device_type  'Bruker X8-APEX II'
_diffrn_measurement_method       '\f and \w scans'
_diffrn_detector_area_resol_mean ?
_diffrn_reflns_number            115783
_diffrn_reflns_av_unetI/netI     0.0297
_diffrn_reflns_av_R_equivalents  0.0600
_diffrn_reflns_limit_h_min       -26
_diffrn_reflns_limit_h_max       25
_diffrn_reflns_limit_k_min       -23
_diffrn_reflns_limit_k_max       23
_diffrn_reflns_limit_l_min       -28
_diffrn_reflns_limit_l_max       28
_diffrn_reflns_theta_min         1.726
_diffrn_reflns_theta_max         26.806
_diffrn_reflns_theta_full        26.000
_diffrn_measured_fraction_theta_max 0.999
_diffrn_measured_fraction_theta_full 1.000
_diffrn_reflns_Laue_measured_fraction_max 0.999
_diffrn_reflns_Laue_measured_fraction_full 1.000
_diffrn_reflns_point_group_measured_fraction_max 0.999
_diffrn_reflns_point_group_measured_fraction_full 1.000
_reflns_number_total             9293
_reflns_number_gt                6964
_reflns_threshold_expression     'I > 2\s(I)'
_reflns_Friedel_coverage         0.000
_reflns_Friedel_fraction_max     .
_reflns_Friedel_fraction_full    .

_reflns_special_details          
;
 Reflections were merged by SHELXL according to the crystal
 class for the calculation of statistics and refinement.
 
 _reflns_Friedel_fraction is defined as the number of unique
 Friedel pairs measured divided by the number that would be
 possible theoretically, ignoring centric projections and
 systematic absences.
;

_computing_data_collection       'Bruker APEX2'
_computing_cell_refinement       'Bruker SAINT'
_computing_data_reduction        'Bruker SAINT'
_computing_structure_solution    'SHELXS-97 (Sheldrick 2008)'
_computing_structure_refinement  'SHELXL-2014 (Sheldrick 2014)'
_computing_molecular_graphics    'Bruker SHELXTL'
_computing_publication_material  'Bruker SHELXTL'
_refine_special_details          ?
_refine_ls_structure_factor_coef Fsqd
_refine_ls_matrix_type           full
_refine_ls_weighting_scheme      calc
_refine_ls_weighting_details     
'w=1/[\s^2^(Fo^2^)+(0.0501P)^2^+9.6430P] where P=(Fo^2^+2Fc^2^)/3'
_atom_sites_solution_primary     ?
_atom_sites_solution_secondary   ?
_atom_sites_solution_hydrogens   geom
_refine_ls_hydrogen_treatment    constr
_refine_ls_extinction_method     none
_refine_ls_extinction_coef       .
_refine_ls_number_reflns         9293
_refine_ls_number_parameters     620
_refine_ls_number_restraints     372
_refine_ls_R_factor_all          0.0815
_refine_ls_R_factor_gt           0.0567
_refine_ls_wR_factor_ref         0.1358
_refine_ls_wR_factor_gt          0.1233
_refine_ls_goodness_of_fit_ref   1.090
_refine_ls_restrained_S_all      1.144
_refine_ls_shift/su_max          0.002
_refine_ls_shift/su_mean         0.000

loop_
_atom_site_label
_atom_site_type_symbol
_atom_site_fract_x
_atom_site_fract_y
_atom_site_fract_z
_atom_site_U_iso_or_equiv
_atom_site_adp_type
_atom_site_occupancy
_atom_site_site_symmetry_order
_atom_site_calc_flag
_atom_site_refinement_flags_posn
_atom_site_refinement_flags_adp
_atom_site_refinement_flags_occupancy
_atom_site_disorder_assembly
_atom_site_disorder_group
Ni1 Ni 0.61645(2) 0.40651(2) 0.27686(2) 0.02711(10) Uani 1 1 d . . . . .
C1A_1 C 0.5403(3) 0.4607(5) 0.2890(4) 0.0482(13) Uani 0.412(3) 1 d G U P A 1
C2A_1 C 0.4977(4) 0.4833(5) 0.2452(3) 0.0523(12) Uani 0.412(3) 1 d G U P A 1
C3A_1 C 0.4434(3) 0.5241(4) 0.2598(3) 0.0658(12) Uani 0.412(3) 1 d G U P A 1
C4A_1 C 0.4317(3) 0.5423(4) 0.3182(4) 0.0686(13) Uani 0.412(3) 1 d G U P A 1
C5A_1 C 0.4743(4) 0.5197(4) 0.3620(3) 0.0659(14) Uani 0.412(3) 1 d G U P A 1
C6A_1 C 0.5286(3) 0.4788(5) 0.3474(3) 0.0585(13) Uani 0.412(3) 1 d G U P A 1
F2A_1 F 0.5652(3) 0.4592(3) 0.3927(3) 0.0474(14) Uani 0.412(3) 1 d . U P A 1
F3A_1 F 0.5065(4) 0.4677(4) 0.1924(4) 0.0656(19) Uani 0.412(3) 1 d . U P A 1
F4A_1 F 0.4032(3) 0.5465(3) 0.2207(4) 0.0921(17) Uani 0.412(3) 1 d . U P A 1
F5A_1 F 0.4614(3) 0.5400(4) 0.4195(4) 0.092(2) Uani 0.412(3) 1 d . U P A 1
F6A_1 F 0.3791(3) 0.5823(3) 0.3351(4) 0.1001(17) Uani 0.412(3) 1 d . U P A 1
C1B_1 C 0.5361(2) 0.4616(3) 0.2774(2) 0.0478(11) Uani 0.588(3) 1 d G U P A 2
C2B_1 C 0.5069(3) 0.4778(3) 0.2238(2) 0.0540(12) Uani 0.588(3) 1 d G U P A 2
C3B_1 C 0.4517(2) 0.5208(3) 0.2222(2) 0.0613(12) Uani 0.588(3) 1 d G U P A 2
C4B_1 C 0.42565(19) 0.5477(2) 0.2742(3) 0.0706(12) Uani 0.588(3) 1 d G U P A 2
C5B_1 C 0.4548(2) 0.5316(3) 0.3278(2) 0.0690(12) Uani 0.588(3) 1 d G U P A 2
C6B_1 C 0.5101(2) 0.4885(3) 0.3294(2) 0.0561(10) Uani 0.588(3) 1 d G U P A 2
F2B_1 F 0.5357(3) 0.4758(3) 0.3794(2) 0.0662(13) Uani 0.588(3) 1 d . U P A 2
F3B_1 F 0.5281(2) 0.4543(3) 0.17324(19) 0.0447(10) Uani 0.588(3) 1 d . U P A 2
F4B_1 F 0.4219(2) 0.5378(2) 0.1715(3) 0.0839(14) Uani 0.588(3) 1 d . U P A 2
F5B_1 F 0.4311(3) 0.5588(3) 0.3768(3) 0.1009(15) Uani 0.588(3) 1 d . U P A 2
F6B_1 F 0.3733(2) 0.5916(2) 0.2735(3) 0.1051(15) Uani 0.588(3) 1 d . U P A 2
F1_1 F 0.69341(8) 0.35566(9) 0.27352(7) 0.0446(4) Uani 1 1 d . . . . .
C1_2 C 0.66502(13) 0.48827(14) 0.24970(11) 0.0303(6) Uani 1 1 d . . . . .
N1_2 N 0.68894(13) 0.50412(14) 0.19542(10) 0.0443(6) Uani 1 1 d . . . . .
C2_2 C 0.7351(2) 0.5819(2) 0.25364(15) 0.0711(13) Uani 1 1 d . . . . .
H2_2 H 0.7606 0.6200 0.2690 0.085 Uiso 1 1 calc R U . . .
N2_2 N 0.69407(12) 0.53763(13) 0.28496(10) 0.0391(6) Uani 1 1 d . . . . .
C3_2 C 0.7320(2) 0.5610(2) 0.19789(15) 0.0762(14) Uani 1 1 d . . . . .
H3_2 H 0.7550 0.5814 0.1657 0.091 Uiso 1 1 calc R U . . .
C4_2 C 0.67091(15) 0.47338(16) 0.13926(11) 0.0395(7) Uani 1 1 d . . . . .
C5_2 C 0.70289(15) 0.41300(18) 0.11903(12) 0.0440(7) Uani 1 1 d . . . . .
C6_2 C 0.68562(16) 0.38758(18) 0.06378(13) 0.0472(8) Uani 1 1 d . . . . .
H6_2 H 0.7065 0.3458 0.0490 0.057 Uiso 1 1 calc R U . . .
C7_2 C 0.63919(17) 0.42087(18) 0.02963(12) 0.0462(8) Uani 1 1 d . . . . .
C8_2 C 0.60987(18) 0.48193(18) 0.05058(13) 0.0503(8) Uani 1 1 d . . . . .
H8_2 H 0.5784 0.5057 0.0269 0.060 Uiso 1 1 calc R U . . .
C9_2 C 0.62522(17) 0.50989(17) 0.10573(13) 0.0461(8) Uani 1 1 d . . . . .
C10_2 C 0.75676(17) 0.3782(2) 0.15403(14) 0.0646(11) Uani 1 1 d . . . . .
H10A_2 H 0.7717 0.3349 0.1336 0.097 Uiso 1 1 calc R U . . .
H10B_2 H 0.7404 0.3652 0.1931 0.097 Uiso 1 1 calc R U . . .
H10C_2 H 0.7931 0.4118 0.1581 0.097 Uiso 1 1 calc R U . . .
C11_2 C 0.6217(2) 0.3910(2) -0.03047(14) 0.0659(11) Uani 1 1 d . . . . .
H11A_2 H 0.5826 0.4153 -0.0453 0.099 Uiso 1 1 calc R U . . .
H11B_2 H 0.6132 0.3395 -0.0272 0.099 Uiso 1 1 calc R U . . .
H11C_2 H 0.6579 0.3991 -0.0578 0.099 Uiso 1 1 calc R U . . .
C12_2 C 0.5936(2) 0.57865(18) 0.12614(16) 0.0653(11) Uani 1 1 d . . . . .
H12A_2 H 0.6208 0.6195 0.1146 0.098 Uiso 1 1 calc R U . . .
H12B_2 H 0.5891 0.5778 0.1691 0.098 Uiso 1 1 calc R U . . .
H12C_2 H 0.5505 0.5832 0.1080 0.098 Uiso 1 1 calc R U . . .
C13_2 C 0.68120(14) 0.54775(14) 0.34689(11) 0.0333(6) Uani 1 1 d . . . . .
C14_2 C 0.63533(15) 0.59908(15) 0.36268(13) 0.0393(7) Uani 1 1 d . . . . .
C15_2 C 0.62381(15) 0.60937(18) 0.42231(14) 0.0488(8) Uani 1 1 d . . . . .
H15_2 H 0.5926 0.6441 0.4343 0.059 Uiso 1 1 calc R U . . .
C16_2 C 0.65665(15) 0.5703(2) 0.46452(13) 0.0516(9) Uani 1 1 d . . . . .
C17_2 C 0.70306(15) 0.52126(19) 0.44683(13) 0.0469(8) Uani 1 1 d . . . . .
H17_2 H 0.7264 0.4952 0.4759 0.056 Uiso 1 1 calc R U . . .
C18_2 C 0.71680(13) 0.50879(16) 0.38764(12) 0.0356(6) Uani 1 1 d . . . . .
C19_2 C 0.76842(16) 0.45667(19) 0.36938(15) 0.0514(8) Uani 1 1 d . . . . .
H19A_2 H 0.8017 0.4817 0.3462 0.077 Uiso 1 1 calc R U . . .
H19B_2 H 0.7488 0.4186 0.3455 0.077 Uiso 1 1 calc R U . . .
H19C_2 H 0.7886 0.4356 0.4045 0.077 Uiso 1 1 calc R U . . .
C20_2 C 0.59885(18) 0.64206(18) 0.31749(16) 0.0569(9) Uani 1 1 d . . . . .
H20A_2 H 0.5779 0.6095 0.2894 0.085 Uiso 1 1 calc R U . . .
H20B_2 H 0.6293 0.6735 0.2965 0.085 Uiso 1 1 calc R U . . .
H20C_2 H 0.5656 0.6712 0.3371 0.085 Uiso 1 1 calc R U . . .
C21_2 C 0.6410(2) 0.5799(3) 0.52923(15) 0.0885(16) Uani 1 1 d . . . . .
H21A_2 H 0.6430 0.6310 0.5394 0.133 Uiso 1 1 calc R U . . .
H21B_2 H 0.6727 0.5533 0.5530 0.133 Uiso 1 1 calc R U . . .
H21C_2 H 0.5971 0.5616 0.5372 0.133 Uiso 1 1 calc R U . . .
C1_3 C 0.57358(13) 0.32028(14) 0.30245(11) 0.0305(6) Uani 1 1 d . . . . .
N1_3 N 0.52971(12) 0.28107(12) 0.27107(10) 0.0372(5) Uani 1 1 d . . . . .
C2_3 C 0.51403(19) 0.21781(17) 0.29918(15) 0.0564(10) Uani 1 1 d . . . . .
H2_3 H 0.4849 0.1819 0.2854 0.068 Uiso 1 1 calc R U . . .
N2_3 N 0.58355(12) 0.27934(12) 0.35133(10) 0.0369(6) Uani 1 1 d . . . . .
C3_3 C 0.54740(19) 0.21672(18) 0.34920(15) 0.0571(10) Uani 1 1 d . . . . .
H3_3 H 0.5466 0.1799 0.3781 0.069 Uiso 1 1 calc R U . . .
C4_3 C 0.62533(14) 0.29489(14) 0.40086(11) 0.0327(6) Uani 1 1 d . . . . .
C5_3 C 0.59828(16) 0.32520(16) 0.45106(13) 0.0421(7) Uani 1 1 d . . . . .
C6_3 C 0.63937(19) 0.33776(18) 0.49857(13) 0.0535(9) Uani 1 1 d . . . . .
H6_3 H 0.6222 0.3602 0.5327 0.064 Uiso 1 1 calc R U . . .
C7_3 C 0.70416(19) 0.31869(19) 0.49776(14) 0.0530(9) Uani 1 1 d . . . . .
C8_3 C 0.72792(16) 0.28507(19) 0.44859(14) 0.0503(8) Uani 1 1 d . . . . .
H8_3 H 0.7722 0.2704 0.4481 0.060 Uiso 1 1 calc R U . . .
C9_3 C 0.68957(15) 0.27174(15) 0.39964(12) 0.0381(7) Uani 1 1 d . . . . .
C10_3 C 0.52630(18) 0.3408(2) 0.45596(18) 0.0721(12) Uani 1 1 d . . . . .
H10A_3 H 0.5199 0.3869 0.4758 0.108 Uiso 1 1 calc R U . . .
H10B_3 H 0.5052 0.3027 0.4788 0.108 Uiso 1 1 calc R U . . .
H10C_3 H 0.5071 0.3428 0.4165 0.108 Uiso 1 1 calc R U . . .
C11_3 C 0.7476(2) 0.3348(3) 0.54982(17) 0.0894(15) Uani 1 1 d . . . . .
H11A_3 H 0.7838 0.3005 0.5507 0.134 Uiso 1 1 calc R U . . .
H11B_3 H 0.7223 0.3306 0.5863 0.134 Uiso 1 1 calc R U . . .
H11C_3 H 0.7648 0.3837 0.5463 0.134 Uiso 1 1 calc R U . . .
C12_3 C 0.7167(2) 0.2298(2) 0.34854(14) 0.0615(10) Uani 1 1 d . . . . .
H12A_3 H 0.6897 0.1872 0.3417 0.092 Uiso 1 1 calc R U . . .
H12B_3 H 0.7614 0.2150 0.3575 0.092 Uiso 1 1 calc R U . . .
H12C_3 H 0.7166 0.2599 0.3132 0.092 Uiso 1 1 calc R U . . .
C13_3 C 0.50493(14) 0.29835(14) 0.21313(12) 0.0342(6) Uani 1 1 d . . . . .
C14_3 C 0.44116(15) 0.32229(15) 0.20771(13) 0.0383(7) Uani 1 1 d . . . . .
C15_3 C 0.41784(16) 0.33474(15) 0.15148(14) 0.0433(7) Uani 1 1 d . . . . .
H15_3 H 0.3744 0.3514 0.1467 0.052 Uiso 1 1 calc R U . . .
C16_3 C 0.45587(17) 0.32364(17) 0.10217(14) 0.0469(8) Uani 1 1 d . . . . .
C17_3 C 0.51875(16) 0.29881(17) 0.10938(13) 0.0449(7) Uani 1 1 d . . . . .
H17_3 H 0.5449 0.2907 0.0755 0.054 Uiso 1 1 calc R U . . .
C18_3 C 0.54492(15) 0.28537(15) 0.16463(13) 0.0379(7) Uani 1 1 d . . . . .
C19_3 C 0.61294(16) 0.25672(19) 0.17131(16) 0.0536(8) Uani 1 1 d . . . . .
H19A_3 H 0.6316 0.2478 0.1323 0.080 Uiso 1 1 calc R U . . .
H19B_3 H 0.6118 0.2118 0.1937 0.080 Uiso 1 1 calc R U . . .
H19C_3 H 0.6397 0.2919 0.1923 0.080 Uiso 1 1 calc R U . . .
C20_3 C 0.39800(17) 0.33446(19) 0.26057(15) 0.0536(9) Uani 1 1 d . . . . .
H20A_3 H 0.3574 0.3575 0.2480 0.080 Uiso 1 1 calc R U . . .
H20B_3 H 0.4205 0.3655 0.2888 0.080 Uiso 1 1 calc R U . . .
H20C_3 H 0.3881 0.2883 0.2792 0.080 Uiso 1 1 calc R U . . .
C21_3 C 0.4295(2) 0.3381(2) 0.04089(16) 0.0740(12) Uani 1 1 d . . . . .
H21A_3 H 0.4651 0.3542 0.0153 0.111 Uiso 1 1 calc R U . . .
H21B_3 H 0.3960 0.3754 0.0429 0.111 Uiso 1 1 calc R U . . .
H21C_3 H 0.4105 0.2939 0.0249 0.111 Uiso 1 1 calc R U . . .

loop_
_atom_site_aniso_label
_atom_site_aniso_U_11
_atom_site_aniso_U_22
_atom_site_aniso_U_33
_atom_site_aniso_U_23
_atom_site_aniso_U_13
_atom_site_aniso_U_12
Ni1 0.03277(18) 0.02427(17) 0.02429(16) -0.00193(13) -0.00065(14) -0.00285(14)
C1A_1 0.035(2) 0.021(2) 0.088(3) -0.003(2) 0.006(2) -0.004(2)
C2A_1 0.035(2) 0.0251(19) 0.097(3) -0.002(2) 0.003(2) -0.0001(18)
C3A_1 0.043(2) 0.037(2) 0.118(3) -0.004(2) 0.005(2) 0.0034(19)
C4A_1 0.046(2) 0.040(2) 0.120(3) -0.010(2) 0.013(2) 0.007(2)
C5A_1 0.051(2) 0.038(2) 0.109(3) -0.014(2) 0.018(2) 0.002(2)
C6A_1 0.046(2) 0.031(2) 0.098(3) -0.011(2) 0.017(2) -0.001(2)
F2A_1 0.050(3) 0.038(3) 0.054(3) -0.012(2) 0.016(3) 0.000(2)
F3A_1 0.054(4) 0.045(3) 0.098(5) 0.012(3) -0.024(3) -0.005(3)
F4A_1 0.062(3) 0.060(3) 0.154(4) 0.010(3) -0.028(3) 0.003(3)
F5A_1 0.075(4) 0.070(4) 0.129(5) -0.043(4) 0.043(4) 0.002(3)
F6A_1 0.061(3) 0.068(3) 0.171(4) -0.024(3) 0.019(3) 0.016(3)
C1B_1 0.0372(19) 0.0209(17) 0.085(3) -0.006(2) 0.012(2) -0.0072(16)
C2B_1 0.039(2) 0.0271(18) 0.096(3) 0.001(2) 0.001(2) -0.0035(17)
C3B_1 0.039(2) 0.0345(19) 0.111(3) 0.005(2) 0.001(2) 0.0006(18)
C4B_1 0.045(2) 0.041(2) 0.126(3) -0.007(2) 0.014(2) 0.0061(19)
C5B_1 0.052(2) 0.0392(19) 0.116(3) -0.010(2) 0.021(2) 0.0043(18)
C6B_1 0.044(2) 0.0285(17) 0.096(3) -0.0095(19) 0.0168(19) -0.0001(16)
F2B_1 0.082(3) 0.054(3) 0.063(3) -0.014(2) 0.027(3) -0.009(2)
F3B_1 0.044(2) 0.038(2) 0.052(2) 0.0071(16) -0.0081(17) -0.0022(17)
F4B_1 0.054(2) 0.058(2) 0.140(4) 0.031(3) -0.039(3) 0.0008(18)
F5B_1 0.094(3) 0.072(3) 0.137(4) -0.021(3) 0.056(3) 0.015(2)
F6B_1 0.061(2) 0.069(2) 0.185(4) 0.004(3) 0.022(3) 0.0267(19)
F1_1 0.0395(9) 0.0404(9) 0.0539(10) 0.0047(8) -0.0001(8) 0.0038(8)
C1_2 0.0372(14) 0.0308(13) 0.0228(12) -0.0016(11) -0.0027(11) -0.0057(12)
N1_2 0.0554(16) 0.0546(16) 0.0230(11) -0.0034(11) 0.0012(11) -0.0255(13)
C2_2 0.094(3) 0.084(3) 0.0359(17) -0.0066(18) 0.0068(18) -0.062(2)
N2_2 0.0488(15) 0.0418(14) 0.0268(12) -0.0039(10) 0.0002(10) -0.0179(12)
C3_2 0.098(3) 0.099(3) 0.0312(16) -0.0034(18) 0.0096(19) -0.068(3)
C4_2 0.0519(18) 0.0489(18) 0.0177(12) -0.0020(12) 0.0004(12) -0.0136(15)
C5_2 0.0430(17) 0.063(2) 0.0263(14) 0.0002(14) 0.0014(12) -0.0019(15)
C6_2 0.0546(19) 0.0547(19) 0.0324(15) -0.0064(14) 0.0040(14) 0.0054(16)
C7_2 0.061(2) 0.0505(19) 0.0270(14) -0.0056(13) -0.0055(14) -0.0049(16)
C8_2 0.069(2) 0.0479(18) 0.0346(16) 0.0027(14) -0.0108(15) 0.0014(17)
C9_2 0.067(2) 0.0388(16) 0.0327(15) -0.0003(13) 0.0002(15) -0.0050(15)
C10_2 0.049(2) 0.109(3) 0.0356(17) 0.0016(19) -0.0005(15) 0.016(2)
C11_2 0.091(3) 0.072(3) 0.0347(17) -0.0151(17) -0.0142(18) -0.001(2)
C12_2 0.103(3) 0.042(2) 0.052(2) -0.0049(16) 0.000(2) 0.008(2)
C13_2 0.0411(16) 0.0326(14) 0.0262(13) -0.0052(11) -0.0016(12) -0.0124(12)
C14_2 0.0440(16) 0.0336(15) 0.0405(15) -0.0059(13) -0.0092(13) -0.0072(13)
C15_2 0.0408(17) 0.056(2) 0.0493(18) -0.0220(15) -0.0032(15) 0.0029(15)
C16_2 0.0399(17) 0.083(2) 0.0323(16) -0.0153(16) -0.0012(14) -0.0037(17)
C17_2 0.0404(17) 0.068(2) 0.0322(15) 0.0013(15) -0.0091(13) 0.0004(16)
C18_2 0.0322(14) 0.0421(16) 0.0326(14) -0.0055(12) -0.0029(12) -0.0047(13)
C19_2 0.0431(18) 0.057(2) 0.0539(19) -0.0116(16) -0.0058(15) 0.0050(16)
C20_2 0.069(2) 0.0357(17) 0.066(2) 0.0002(16) -0.0213(19) -0.0016(16)
C21_2 0.063(2) 0.168(5) 0.0352(19) -0.029(2) 0.0006(18) 0.010(3)
C1_3 0.0358(14) 0.0244(13) 0.0312(13) -0.0027(11) 0.0008(12) -0.0002(11)
N1_3 0.0496(14) 0.0290(12) 0.0330(12) 0.0029(10) -0.0112(11) -0.0088(11)
C2_3 0.079(2) 0.0358(17) 0.0543(19) 0.0153(15) -0.0271(18) -0.0281(17)
N2_3 0.0480(14) 0.0302(12) 0.0325(12) 0.0031(10) -0.0087(11) -0.0085(11)
C3_3 0.082(3) 0.0396(18) 0.0492(19) 0.0163(15) -0.0254(18) -0.0231(18)
C4_3 0.0411(16) 0.0284(13) 0.0287(13) 0.0003(11) -0.0047(12) -0.0018(12)
C5_3 0.0498(18) 0.0413(16) 0.0351(15) 0.0006(13) 0.0075(14) 0.0036(14)
C6_3 0.080(3) 0.050(2) 0.0296(15) -0.0117(14) 0.0067(16) -0.0036(18)
C7_3 0.067(2) 0.058(2) 0.0343(16) 0.0010(15) -0.0131(16) -0.0188(18)
C8_3 0.0428(18) 0.065(2) 0.0435(17) 0.0111(16) -0.0065(15) 0.0006(16)
C9_3 0.0481(17) 0.0349(15) 0.0312(14) 0.0017(12) -0.0021(13) 0.0069(13)
C10_3 0.059(2) 0.092(3) 0.066(2) 0.015(2) 0.024(2) 0.020(2)
C11_3 0.107(4) 0.110(4) 0.050(2) 0.003(2) -0.033(2) -0.039(3)
C12_3 0.079(3) 0.061(2) 0.0449(19) -0.0009(16) 0.0067(18) 0.036(2)
C13_3 0.0461(16) 0.0222(13) 0.0343(15) 0.0007(11) -0.0088(12) -0.0062(12)
C14_3 0.0464(17) 0.0272(14) 0.0414(16) 0.0004(12) -0.0024(13) -0.0043(13)
C15_3 0.0460(18) 0.0314(15) 0.0526(19) 0.0065(13) -0.0135(15) 0.0009(13)
C16_3 0.059(2) 0.0394(17) 0.0420(17) 0.0082(14) -0.0147(16) -0.0028(15)
C17_3 0.056(2) 0.0436(17) 0.0355(15) -0.0023(13) -0.0015(14) -0.0032(15)
C18_3 0.0452(17) 0.0285(14) 0.0400(16) -0.0029(12) -0.0060(13) -0.0023(13)
C19_3 0.0478(19) 0.054(2) 0.059(2) -0.0102(17) -0.0088(16) 0.0065(16)
C20_3 0.051(2) 0.053(2) 0.057(2) -0.0068(16) 0.0066(16) -0.0093(16)
C21_3 0.086(3) 0.088(3) 0.049(2) 0.017(2) -0.021(2) 0.009(2)

_geom_special_details            
;
 All esds (except the esd in the dihedral angle between two l.s. planes)
 are estimated using the full covariance matrix.  The cell esds are taken
 into account individually in the estimation of esds in distances, angles
 and torsion angles; correlations between esds in cell parameters are only
 used when they are defined by crystal symmetry.  An approximate (isotropic)
 treatment of cell esds is used for estimating esds involving l.s. planes.
;

loop_
_geom_bond_atom_site_label_1
_geom_bond_atom_site_label_2
_geom_bond_distance
_geom_bond_site_symmetry_2
_geom_bond_publ_flag
Ni1 F1_1 1.8442(17) . ?
Ni1 C1A_1 1.882(4) . ?
Ni1 C1_3 1.922(3) . ?
Ni1 C1_2 1.923(3) . ?
Ni1 C1B_1 1.943(3) . ?
C1A_1 C2A_1 1.3900 . ?
C1A_1 C6A_1 1.3900 . ?
C2A_1 F3A_1 1.247(10) . ?
C2A_1 C3A_1 1.3900 . ?
C3A_1 F4A_1 1.283(9) . ?
C3A_1 C4A_1 1.3900 . ?
C4A_1 F6A_1 1.367(7) . ?
C4A_1 C5A_1 1.3900 . ?
C5A_1 F5A_1 1.387(9) . ?
C5A_1 C6A_1 1.3900 . ?
C6A_1 F2A_1 1.327(9) . ?
C1B_1 C2B_1 1.3900 . ?
C1B_1 C6B_1 1.3900 . ?
C2B_1 F3B_1 1.305(5) . ?
C2B_1 C3B_1 1.3900 . ?
C3B_1 F4B_1 1.343(6) . ?
C3B_1 C4B_1 1.3900 . ?
C4B_1 F6B_1 1.350(5) . ?
C4B_1 C5B_1 1.3900 . ?
C5B_1 F5B_1 1.317(6) . ?
C5B_1 C6B_1 1.3900 . ?
C6B_1 F2B_1 1.275(7) . ?
C1_2 N2_2 1.358(3) . ?
C1_2 N1_2 1.360(3) . ?
N1_2 C3_2 1.382(4) . ?
N1_2 C4_2 1.447(3) . ?
C2_2 C3_2 1.326(5) . ?
C2_2 N2_2 1.376(4) . ?
C2_2 H2_2 0.9500 . ?
N2_2 C13_2 1.444(3) . ?
C3_2 H3_2 0.9500 . ?
C4_2 C5_2 1.382(4) . ?
C4_2 C9_2 1.387(4) . ?
C5_2 C6_2 1.388(4) . ?
C5_2 C10_2 1.509(5) . ?
C6_2 C7_2 1.377(5) . ?
C6_2 H6_2 0.9500 . ?
C7_2 C8_2 1.373(5) . ?
C7_2 C11_2 1.517(4) . ?
C8_2 C9_2 1.393(4) . ?
C8_2 H8_2 0.9500 . ?
C9_2 C12_2 1.509(5) . ?
C10_2 H10A_2 0.9800 . ?
C10_2 H10B_2 0.9800 . ?
C10_2 H10C_2 0.9800 . ?
C11_2 H11A_2 0.9800 . ?
C11_2 H11B_2 0.9800 . ?
C11_2 H11C_2 0.9800 . ?
C12_2 H12A_2 0.9800 . ?
C12_2 H12B_2 0.9800 . ?
C12_2 H12C_2 0.9800 . ?
C13_2 C18_2 1.385(4) . ?
C13_2 C14_2 1.390(4) . ?
C14_2 C15_2 1.388(4) . ?
C14_2 C20_2 1.502(4) . ?
C15_2 C16_2 1.380(5) . ?
C15_2 H15_2 0.9500 . ?
C16_2 C17_2 1.381(5) . ?
C16_2 C21_2 1.515(4) . ?
C17_2 C18_2 1.394(4) . ?
C17_2 H17_2 0.9500 . ?
C18_2 C19_2 1.496(4) . ?
C19_2 H19A_2 0.9800 . ?
C19_2 H19B_2 0.9800 . ?
C19_2 H19C_2 0.9800 . ?
C20_2 H20A_2 0.9800 . ?
C20_2 H20B_2 0.9800 . ?
C20_2 H20C_2 0.9800 . ?
C21_2 H21A_2 0.9800 . ?
C21_2 H21B_2 0.9800 . ?
C21_2 H21C_2 0.9800 . ?
C1_3 N1_3 1.362(3) . ?
C1_3 N2_3 1.363(3) . ?
N1_3 C2_3 1.379(4) . ?
N1_3 C13_3 1.447(3) . ?
C2_3 C3_3 1.327(4) . ?
C2_3 H2_3 0.9500 . ?
N2_3 C3_3 1.384(4) . ?
N2_3 C4_3 1.444(3) . ?
C3_3 H3_3 0.9500 . ?
C4_3 C9_3 1.388(4) . ?
C4_3 C5_3 1.389(4) . ?
C5_3 C6_3 1.390(5) . ?
C5_3 C10_3 1.511(5) . ?
C6_3 C7_3 1.377(5) . ?
C6_3 H6_3 0.9500 . ?
C7_3 C8_3 1.371(5) . ?
C7_3 C11_3 1.511(5) . ?
C8_3 C9_3 1.385(4) . ?
C8_3 H8_3 0.9500 . ?
C9_3 C12_3 1.506(4) . ?
C10_3 H10A_3 0.9800 . ?
C10_3 H10B_3 0.9800 . ?
C10_3 H10C_3 0.9800 . ?
C11_3 H11A_3 0.9800 . ?
C11_3 H11B_3 0.9800 . ?
C11_3 H11C_3 0.9800 . ?
C12_3 H12A_3 0.9800 . ?
C12_3 H12B_3 0.9800 . ?
C12_3 H12C_3 0.9800 . ?
C13_3 C14_3 1.389(4) . ?
C13_3 C18_3 1.395(4) . ?
C14_3 C15_3 1.384(4) . ?
C14_3 C20_3 1.510(4) . ?
C15_3 C16_3 1.381(5) . ?
C15_3 H15_3 0.9500 . ?
C16_3 C17_3 1.382(5) . ?
C16_3 C21_3 1.517(4) . ?
C17_3 C18_3 1.388(4) . ?
C17_3 H17_3 0.9500 . ?
C18_3 C19_3 1.503(4) . ?
C19_3 H19A_3 0.9800 . ?
C19_3 H19B_3 0.9800 . ?
C19_3 H19C_3 0.9800 . ?
C20_3 H20A_3 0.9800 . ?
C20_3 H20B_3 0.9800 . ?
C20_3 H20C_3 0.9800 . ?
C21_3 H21A_3 0.9800 . ?
C21_3 H21B_3 0.9800 . ?
C21_3 H21C_3 0.9800 . ?

loop_
_geom_angle_atom_site_label_1
_geom_angle_atom_site_label_2
_geom_angle_atom_site_label_3
_geom_angle
_geom_angle_site_symmetry_1
_geom_angle_site_symmetry_3
_geom_angle_publ_flag
F1_1 Ni1 C1A_1 173.7(3) . . ?
F1_1 Ni1 C1_3 88.59(9) . . ?
C1A_1 Ni1 C1_3 91.3(3) . . ?
F1_1 Ni1 C1_2 87.11(10) . . ?
C1A_1 Ni1 C1_2 93.0(3) . . ?
C1_3 Ni1 C1_2 175.59(11) . . ?
F1_1 Ni1 C1B_1 177.80(19) . . ?
C1_3 Ni1 C1B_1 92.9(2) . . ?
C1_2 Ni1 C1B_1 91.4(2) . . ?
C2A_1 C1A_1 C6A_1 120.0 . . ?
C2A_1 C1A_1 Ni1 125.6(4) . . ?
C6A_1 C1A_1 Ni1 114.4(4) . . ?
F3A_1 C2A_1 C1A_1 121.7(6) . . ?
F3A_1 C2A_1 C3A_1 118.3(6) . . ?
C1A_1 C2A_1 C3A_1 120.0 . . ?
F4A_1 C3A_1 C4A_1 118.1(7) . . ?
F4A_1 C3A_1 C2A_1 121.9(7) . . ?
C4A_1 C3A_1 C2A_1 120.0 . . ?
F6A_1 C4A_1 C3A_1 122.5(7) . . ?
F6A_1 C4A_1 C5A_1 117.5(7) . . ?
C3A_1 C4A_1 C5A_1 120.0 . . ?
F5A_1 C5A_1 C6A_1 121.8(6) . . ?
F5A_1 C5A_1 C4A_1 118.1(6) . . ?
C6A_1 C5A_1 C4A_1 120.0 . . ?
F2A_1 C6A_1 C5A_1 114.9(5) . . ?
F2A_1 C6A_1 C1A_1 125.1(5) . . ?
C5A_1 C6A_1 C1A_1 120.0 . . ?
C2B_1 C1B_1 C6B_1 120.0 . . ?
C2B_1 C1B_1 Ni1 118.4(3) . . ?
C6B_1 C1B_1 Ni1 121.5(3) . . ?
F3B_1 C2B_1 C3B_1 116.3(4) . . ?
F3B_1 C2B_1 C1B_1 123.7(4) . . ?
C3B_1 C2B_1 C1B_1 120.0 . . ?
F4B_1 C3B_1 C4B_1 118.0(4) . . ?
F4B_1 C3B_1 C2B_1 122.0(4) . . ?
C4B_1 C3B_1 C2B_1 120.0 . . ?
F6B_1 C4B_1 C3B_1 120.9(5) . . ?
F6B_1 C4B_1 C5B_1 119.1(5) . . ?
C3B_1 C4B_1 C5B_1 120.0 . . ?
F5B_1 C5B_1 C4B_1 119.8(5) . . ?
F5B_1 C5B_1 C6B_1 120.2(5) . . ?
C4B_1 C5B_1 C6B_1 120.0 . . ?
F2B_1 C6B_1 C5B_1 117.9(4) . . ?
F2B_1 C6B_1 C1B_1 122.1(4) . . ?
C5B_1 C6B_1 C1B_1 120.0 . . ?
N2_2 C1_2 N1_2 103.2(2) . . ?
N2_2 C1_2 Ni1 125.14(19) . . ?
N1_2 C1_2 Ni1 130.57(19) . . ?
C1_2 N1_2 C3_2 111.2(2) . . ?
C1_2 N1_2 C4_2 128.4(2) . . ?
C3_2 N1_2 C4_2 120.2(2) . . ?
C3_2 C2_2 N2_2 106.8(3) . . ?
C3_2 C2_2 H2_2 126.6 . . ?
N2_2 C2_2 H2_2 126.6 . . ?
C1_2 N2_2 C2_2 111.7(2) . . ?
C1_2 N2_2 C13_2 125.6(2) . . ?
C2_2 N2_2 C13_2 122.5(2) . . ?
C2_2 C3_2 N1_2 107.1(3) . . ?
C2_2 C3_2 H3_2 126.5 . . ?
N1_2 C3_2 H3_2 126.5 . . ?
C5_2 C4_2 C9_2 122.6(3) . . ?
C5_2 C4_2 N1_2 119.6(3) . . ?
C9_2 C4_2 N1_2 117.6(3) . . ?
C4_2 C5_2 C6_2 117.2(3) . . ?
C4_2 C5_2 C10_2 121.6(3) . . ?
C6_2 C5_2 C10_2 121.1(3) . . ?
C7_2 C6_2 C5_2 122.2(3) . . ?
C7_2 C6_2 H6_2 118.9 . . ?
C5_2 C6_2 H6_2 118.9 . . ?
C8_2 C7_2 C6_2 118.8(3) . . ?
C8_2 C7_2 C11_2 120.8(3) . . ?
C6_2 C7_2 C11_2 120.4(3) . . ?
C7_2 C8_2 C9_2 121.5(3) . . ?
C7_2 C8_2 H8_2 119.2 . . ?
C9_2 C8_2 H8_2 119.2 . . ?
C4_2 C9_2 C8_2 117.6(3) . . ?
C4_2 C9_2 C12_2 122.6(3) . . ?
C8_2 C9_2 C12_2 119.8(3) . . ?
C5_2 C10_2 H10A_2 109.5 . . ?
C5_2 C10_2 H10B_2 109.5 . . ?
H10A_2 C10_2 H10B_2 109.5 . . ?
C5_2 C10_2 H10C_2 109.5 . . ?
H10A_2 C10_2 H10C_2 109.5 . . ?
H10B_2 C10_2 H10C_2 109.5 . . ?
C7_2 C11_2 H11A_2 109.5 . . ?
C7_2 C11_2 H11B_2 109.5 . . ?
H11A_2 C11_2 H11B_2 109.5 . . ?
C7_2 C11_2 H11C_2 109.5 . . ?
H11A_2 C11_2 H11C_2 109.5 . . ?
H11B_2 C11_2 H11C_2 109.5 . . ?
C9_2 C12_2 H12A_2 109.5 . . ?
C9_2 C12_2 H12B_2 109.5 . . ?
H12A_2 C12_2 H12B_2 109.5 . . ?
C9_2 C12_2 H12C_2 109.5 . . ?
H12A_2 C12_2 H12C_2 109.5 . . ?
H12B_2 C12_2 H12C_2 109.5 . . ?
C18_2 C13_2 C14_2 123.1(2) . . ?
C18_2 C13_2 N2_2 119.1(3) . . ?
C14_2 C13_2 N2_2 117.7(3) . . ?
C15_2 C14_2 C13_2 117.5(3) . . ?
C15_2 C14_2 C20_2 120.6(3) . . ?
C13_2 C14_2 C20_2 121.9(3) . . ?
C16_2 C15_2 C14_2 121.5(3) . . ?
C16_2 C15_2 H15_2 119.3 . . ?
C14_2 C15_2 H15_2 119.3 . . ?
C15_2 C16_2 C17_2 119.0(3) . . ?
C15_2 C16_2 C21_2 120.6(3) . . ?
C17_2 C16_2 C21_2 120.5(3) . . ?
C16_2 C17_2 C18_2 122.1(3) . . ?
C16_2 C17_2 H17_2 119.0 . . ?
C18_2 C17_2 H17_2 119.0 . . ?
C13_2 C18_2 C17_2 116.8(3) . . ?
C13_2 C18_2 C19_2 121.9(3) . . ?
C17_2 C18_2 C19_2 121.3(3) . . ?
C18_2 C19_2 H19A_2 109.5 . . ?
C18_2 C19_2 H19B_2 109.5 . . ?
H19A_2 C19_2 H19B_2 109.5 . . ?
C18_2 C19_2 H19C_2 109.5 . . ?
H19A_2 C19_2 H19C_2 109.5 . . ?
H19B_2 C19_2 H19C_2 109.5 . . ?
C14_2 C20_2 H20A_2 109.5 . . ?
C14_2 C20_2 H20B_2 109.5 . . ?
H20A_2 C20_2 H20B_2 109.5 . . ?
C14_2 C20_2 H20C_2 109.5 . . ?
H20A_2 C20_2 H20C_2 109.5 . . ?
H20B_2 C20_2 H20C_2 109.5 . . ?
C16_2 C21_2 H21A_2 109.5 . . ?
C16_2 C21_2 H21B_2 109.5 . . ?
H21A_2 C21_2 H21B_2 109.5 . . ?
C16_2 C21_2 H21C_2 109.5 . . ?
H21A_2 C21_2 H21C_2 109.5 . . ?
H21B_2 C21_2 H21C_2 109.5 . . ?
N1_3 C1_3 N2_3 103.0(2) . . ?
N1_3 C1_3 Ni1 126.39(19) . . ?
N2_3 C1_3 Ni1 130.2(2) . . ?
C1_3 N1_3 C2_3 111.8(2) . . ?
C1_3 N1_3 C13_3 126.1(2) . . ?
C2_3 N1_3 C13_3 122.0(2) . . ?
C3_3 C2_3 N1_3 106.8(3) . . ?
C3_3 C2_3 H2_3 126.6 . . ?
N1_3 C2_3 H2_3 126.6 . . ?
C1_3 N2_3 C3_3 111.3(2) . . ?
C1_3 N2_3 C4_3 127.7(2) . . ?
C3_3 N2_3 C4_3 121.0(2) . . ?
C2_3 C3_3 N2_3 107.1(3) . . ?
C2_3 C3_3 H3_3 126.4 . . ?
N2_3 C3_3 H3_3 126.4 . . ?
C9_3 C4_3 C5_3 121.5(3) . . ?
C9_3 C4_3 N2_3 119.1(2) . . ?
C5_3 C4_3 N2_3 118.9(3) . . ?
C4_3 C5_3 C6_3 117.6(3) . . ?
C4_3 C5_3 C10_3 122.0(3) . . ?
C6_3 C5_3 C10_3 120.3(3) . . ?
C7_3 C6_3 C5_3 122.2(3) . . ?
C7_3 C6_3 H6_3 118.9 . . ?
C5_3 C6_3 H6_3 118.9 . . ?
C8_3 C7_3 C6_3 118.2(3) . . ?
C8_3 C7_3 C11_3 121.2(4) . . ?
C6_3 C7_3 C11_3 120.6(4) . . ?
C7_3 C8_3 C9_3 122.3(3) . . ?
C7_3 C8_3 H8_3 118.9 . . ?
C9_3 C8_3 H8_3 118.9 . . ?
C8_3 C9_3 C4_3 117.9(3) . . ?
C8_3 C9_3 C12_3 120.1(3) . . ?
C4_3 C9_3 C12_3 121.9(3) . . ?
C5_3 C10_3 H10A_3 109.5 . . ?
C5_3 C10_3 H10B_3 109.5 . . ?
H10A_3 C10_3 H10B_3 109.5 . . ?
C5_3 C10_3 H10C_3 109.5 . . ?
H10A_3 C10_3 H10C_3 109.5 . . ?
H10B_3 C10_3 H10C_3 109.5 . . ?
C7_3 C11_3 H11A_3 109.5 . . ?
C7_3 C11_3 H11B_3 109.5 . . ?
H11A_3 C11_3 H11B_3 109.5 . . ?
C7_3 C11_3 H11C_3 109.5 . . ?
H11A_3 C11_3 H11C_3 109.5 . . ?
H11B_3 C11_3 H11C_3 109.5 . . ?
C9_3 C12_3 H12A_3 109.5 . . ?
C9_3 C12_3 H12B_3 109.5 . . ?
H12A_3 C12_3 H12B_3 109.5 . . ?
C9_3 C12_3 H12C_3 109.5 . . ?
H12A_3 C12_3 H12C_3 109.5 . . ?
H12B_3 C12_3 H12C_3 109.5 . . ?
C14_3 C13_3 C18_3 122.7(3) . . ?
C14_3 C13_3 N1_3 118.9(3) . . ?
C18_3 C13_3 N1_3 118.2(3) . . ?
C15_3 C14_3 C13_3 117.5(3) . . ?
C15_3 C14_3 C20_3 120.4(3) . . ?
C13_3 C14_3 C20_3 122.1(3) . . ?
C16_3 C15_3 C14_3 121.9(3) . . ?
C16_3 C15_3 H15_3 119.1 . . ?
C14_3 C15_3 H15_3 119.1 . . ?
C15_3 C16_3 C17_3 118.8(3) . . ?
C15_3 C16_3 C21_3 121.1(3) . . ?
C17_3 C16_3 C21_3 120.1(3) . . ?
C16_3 C17_3 C18_3 122.0(3) . . ?
C16_3 C17_3 H17_3 119.0 . . ?
C18_3 C17_3 H17_3 119.0 . . ?
C17_3 C18_3 C13_3 117.1(3) . . ?
C17_3 C18_3 C19_3 121.0(3) . . ?
C13_3 C18_3 C19_3 121.9(3) . . ?
C18_3 C19_3 H19A_3 109.5 . . ?
C18_3 C19_3 H19B_3 109.5 . . ?
H19A_3 C19_3 H19B_3 109.5 . . ?
C18_3 C19_3 H19C_3 109.5 . . ?
H19A_3 C19_3 H19C_3 109.5 . . ?
H19B_3 C19_3 H19C_3 109.5 . . ?
C14_3 C20_3 H20A_3 109.5 . . ?
C14_3 C20_3 H20B_3 109.5 . . ?
H20A_3 C20_3 H20B_3 109.5 . . ?
C14_3 C20_3 H20C_3 109.5 . . ?
H20A_3 C20_3 H20C_3 109.5 . . ?
H20B_3 C20_3 H20C_3 109.5 . . ?
C16_3 C21_3 H21A_3 109.5 . . ?
C16_3 C21_3 H21B_3 109.5 . . ?
H21A_3 C21_3 H21B_3 109.5 . . ?
C16_3 C21_3 H21C_3 109.5 . . ?
H21A_3 C21_3 H21C_3 109.5 . . ?
H21B_3 C21_3 H21C_3 109.5 . . ?

_refine_diff_density_max         0.535
_refine_diff_density_min         -0.497
_refine_diff_density_rms         0.056

_shelx_res_file                  
;

    fertig_a.res created by SHELXL-2014/7


TITL fertig_a.res in Pbca
REM Old TITL fertig in Pbca
REM SHELXT solution in Pbca
REM R1 0.205,  Rweak 0.014,  Alpha 0.072,  Orientation as input
REM Formula found by SHELXT:  C51 N8 F Ni
CELL  0.71073  20.5349  18.6375  22.7188   90.000   90.000   90.000
ZERR   8   0.0010   0.0009   0.0012    0.000    0.000    0.000
LATT  1
SYMM 1/2-X, -Y, 1/2+Z
SYMM -X, 1/2+Y, 1/2-Z
SYMM 1/2+X, 1/2-Y, -Z
SFAC C H N F NI
UNIT 384 384 32 48 8

TEMP -73
L.S. 10
BOND $H
LIST 4
ACTA 52
FMAP 2
PLAN -5

WGHT    0.050100    9.643002
FVAR       0.17715   0.41173
NI1   5    0.616455    0.406506    0.276860    11.00000    0.03277    0.02427 =
         0.02429   -0.00193   -0.00065   -0.00285
RESI 1

PART 1
SIMU_1 0.005 C1A > F6B

AFIX  66
C1A   1    0.540254    0.460657    0.288967    21.00000    0.03502    0.02101 =
         0.08843   -0.00329    0.00625   -0.00417
C2A   1    0.497663    0.483318    0.245198    21.00000    0.03503    0.02509 =
         0.09687   -0.00227    0.00343   -0.00010
C3A   1    0.443376    0.524145    0.259819    21.00000    0.04268    0.03690 =
         0.11794   -0.00369    0.00509    0.00342
C4A   1    0.431679    0.542313    0.318209    21.00000    0.04624    0.03982 =
         0.11969   -0.00994    0.01324    0.00658
C5A   1    0.474269    0.519652    0.361979    21.00000    0.05088    0.03798 =
         0.10887   -0.01401    0.01844    0.00226
C6A   1    0.528556    0.478824    0.347359    21.00000    0.04638    0.03148 =
         0.09760   -0.01072    0.01724   -0.00148
AFIX   0
F2A   4    0.565191    0.459168    0.392671    21.00000    0.04976    0.03805 =
         0.05426   -0.01241    0.01568    0.00041
F3A   4    0.506459    0.467688    0.192412    21.00000    0.05391    0.04539 =
         0.09764    0.01199   -0.02427   -0.00542
F4A   4    0.403190    0.546458    0.220667    21.00000    0.06203    0.06000 =
         0.15412    0.00998   -0.02782    0.00324
F5A   4    0.461386    0.539954    0.419548    21.00000    0.07534    0.07048 =
         0.12931   -0.04344    0.04309    0.00177
F6A   4    0.379131    0.582334    0.335102    21.00000    0.06122    0.06839 =
         0.17062   -0.02366    0.01859    0.01628
PART 2
AFIX  66
C1B   1    0.536103    0.461589    0.277408   -21.00000    0.03721    0.02092 =
         0.08536   -0.00641    0.01202   -0.00718
C2B   1    0.506905    0.477765    0.223829   -21.00000    0.03864    0.02715 =
         0.09635    0.00120    0.00057   -0.00354
C3B   1    0.451678    0.520844    0.222237   -21.00000    0.03880    0.03446 =
         0.11069    0.00458    0.00129    0.00059
C4B   1    0.425649    0.547748    0.274224   -21.00000    0.04513    0.04084 =
         0.12578   -0.00728    0.01442    0.00611
C5B   1    0.454846    0.531573    0.327803   -21.00000    0.05175    0.03922 =
         0.11602   -0.00979    0.02059    0.00434
C6B   1    0.510073    0.488494    0.329396   -21.00000    0.04372    0.02849 =
         0.09602   -0.00954    0.01681   -0.00011
AFIX   0
F2B   4    0.535682    0.475762    0.379427   -21.00000    0.08166    0.05360 =
         0.06347   -0.01390    0.02699   -0.00946
F3B   4    0.528111    0.454270    0.173243   -21.00000    0.04435    0.03836 =
         0.05151    0.00713   -0.00808   -0.00220
F4B   4    0.421870    0.537819    0.171510   -21.00000    0.05443    0.05762 =
         0.13970    0.03107   -0.03862    0.00076
F5B   4    0.431124    0.558807    0.376794   -21.00000    0.09426    0.07168 =
         0.13664   -0.02135    0.05565    0.01472
F6B   4    0.373306    0.591566    0.273473   -21.00000    0.06104    0.06882 =
         0.18539    0.00383    0.02223    0.02667
PART 0

F1    4    0.693413    0.355660    0.273520    11.00000    0.03950    0.04035 =
         0.05394    0.00469   -0.00011    0.00376
RESI 0
RESI 2
C1    1    0.665023    0.488274    0.249703    11.00000    0.03719    0.03078 =
         0.02285   -0.00155   -0.00275   -0.00568
N1    3    0.688936    0.504122    0.195420    11.00000    0.05535    0.05458 =
         0.02304   -0.00335    0.00122   -0.02547
C2    1    0.735054    0.581872    0.253638    11.00000    0.09355    0.08378 =
         0.03586   -0.00660    0.00684   -0.06242
AFIX  43
H2    2    0.760620    0.620006    0.268996    11.00000   -1.20000
AFIX   0
N2    3    0.694072    0.537632    0.284955    11.00000    0.04880    0.04178 =
         0.02677   -0.00391    0.00024   -0.01793
C3    1    0.731985    0.561018    0.197886    11.00000    0.09819    0.09909 =
         0.03123   -0.00342    0.00959   -0.06832
AFIX  43
H3    2    0.755045    0.581370    0.165709    11.00000   -1.20000
AFIX   0
C4    1    0.670911    0.473385    0.139263    11.00000    0.05190    0.04885 =
         0.01771   -0.00205    0.00044   -0.01361
C5    1    0.702888    0.412996    0.119026    11.00000    0.04302    0.06279 =
         0.02631    0.00015    0.00137   -0.00189
C6    1    0.685618    0.387580    0.063778    11.00000    0.05464    0.05466 =
         0.03235   -0.00636    0.00404    0.00539
AFIX  43
H6    2    0.706526    0.345818    0.049024    11.00000   -1.20000
AFIX   0
C7    1    0.639190    0.420871    0.029630    11.00000    0.06095    0.05052 =
         0.02703   -0.00562   -0.00553   -0.00488
C8    1    0.609867    0.481925    0.050585    11.00000    0.06854    0.04791 =
         0.03459    0.00267   -0.01080    0.00136
AFIX  43
H8    2    0.578373    0.505658    0.026938    11.00000   -1.20000
AFIX   0
C9    1    0.625224    0.509888    0.105725    11.00000    0.06687    0.03883 =
         0.03266   -0.00033    0.00022   -0.00498
C10   1    0.756758    0.378178    0.154026    11.00000    0.04918    0.10895 =
         0.03558    0.00159   -0.00051    0.01629
AFIX 137
H10A  2    0.771685    0.334903    0.133571    11.00000   -1.50000
H10B  2    0.740436    0.365174    0.193132    11.00000   -1.50000
H10C  2    0.793139    0.411844    0.158105    11.00000   -1.50000
AFIX   0
C11   1    0.621666    0.391045   -0.030469    11.00000    0.09069    0.07225 =
         0.03472   -0.01507   -0.01416   -0.00145
AFIX 137
H11A  2    0.582619    0.415317   -0.045254    11.00000   -1.50000
H11B  2    0.613176    0.339456   -0.027197    11.00000   -1.50000
H11C  2    0.657886    0.399101   -0.057768    11.00000   -1.50000
AFIX   0
C12   1    0.593634    0.578653    0.126144    11.00000    0.10257    0.04176 =
         0.05164   -0.00488    0.00021    0.00755
AFIX 137
H12A  2    0.620779    0.619538    0.114577    11.00000   -1.50000
H12B  2    0.589092    0.577821    0.169078    11.00000   -1.50000
H12C  2    0.550522    0.583246    0.108032    11.00000   -1.50000
AFIX   0
C13   1    0.681204    0.547745    0.346895    11.00000    0.04109    0.03255 =
         0.02621   -0.00524   -0.00155   -0.01239
C14   1    0.635327    0.599084    0.362681    11.00000    0.04396    0.03362 =
         0.04046   -0.00592   -0.00925   -0.00722
C15   1    0.623815    0.609371    0.422311    11.00000    0.04085    0.05616 =
         0.04929   -0.02203   -0.00320    0.00290
AFIX  43
H15   2    0.592630    0.644063    0.434314    11.00000   -1.20000
AFIX   0
C16   1    0.656649    0.570341    0.464522    11.00000    0.03987    0.08266 =
         0.03231   -0.01526   -0.00115   -0.00369
C17   1    0.703064    0.521263    0.446826    11.00000    0.04041    0.06820 =
         0.03220    0.00130   -0.00910    0.00042
AFIX  43
H17   2    0.726371    0.495175    0.475925    11.00000   -1.20000
AFIX   0
C18   1    0.716800    0.508788    0.387636    11.00000    0.03223    0.04207 =
         0.03257   -0.00549   -0.00285   -0.00473
C19   1    0.768420    0.456674    0.369376    11.00000    0.04313    0.05712 =
         0.05388   -0.01161   -0.00579    0.00498
AFIX 137
H19A  2    0.801652    0.481697    0.346201    11.00000   -1.50000
H19B  2    0.748842    0.418558    0.345505    11.00000   -1.50000
H19C  2    0.788573    0.435637    0.404462    11.00000   -1.50000
AFIX   0
C20   1    0.598850    0.642062    0.317488    11.00000    0.06932    0.03574 =
         0.06561    0.00023   -0.02134   -0.00164
AFIX 137
H20A  2    0.577937    0.609489    0.289393    11.00000   -1.50000
H20B  2    0.629260    0.673517    0.296528    11.00000   -1.50000
H20C  2    0.565558    0.671217    0.337062    11.00000   -1.50000
AFIX   0
C21   1    0.640972    0.579896    0.529228    11.00000    0.06279    0.16752 =
         0.03522   -0.02907    0.00062    0.01019
AFIX 137
H21A  2    0.642951    0.630958    0.539367    11.00000   -1.50000
H21B  2    0.672706    0.553349    0.552970    11.00000   -1.50000
H21C  2    0.597120    0.561561    0.537192    11.00000   -1.50000
AFIX   0
RESI 0
RESI 3
C1    1    0.573583    0.320278    0.302450    11.00000    0.03584    0.02438 =
         0.03115   -0.00273    0.00078   -0.00019
N1    3    0.529710    0.281070    0.271070    11.00000    0.04956    0.02901 =
         0.03302    0.00292   -0.01121   -0.00879
C2    1    0.514027    0.217806    0.299176    11.00000    0.07918    0.03584 =
         0.05426    0.01530   -0.02710   -0.02807
AFIX  43
H2    2    0.484938    0.181911    0.285387    11.00000   -1.20000
AFIX   0
N2    3    0.583552    0.279342    0.351329    11.00000    0.04801    0.03021 =
         0.03250    0.00312   -0.00874   -0.00845
C3    1    0.547396    0.216723    0.349201    11.00000    0.08248    0.03964 =
         0.04918    0.01632   -0.02537   -0.02306
AFIX  43
H3    2    0.546611    0.179899    0.378105    11.00000   -1.20000
AFIX   0
C4    1    0.625326    0.294893    0.400864    11.00000    0.04113    0.02836 =
         0.02874    0.00026   -0.00469   -0.00176
C5    1    0.598282    0.325203    0.451064    11.00000    0.04984    0.04134 =
         0.03514    0.00055    0.00749    0.00361
C6    1    0.639367    0.337755    0.498568    11.00000    0.08036    0.05048 =
         0.02958   -0.01167    0.00668   -0.00362
AFIX  43
H6    2    0.622190    0.360234    0.532735    11.00000   -1.20000
AFIX   0
C7    1    0.704161    0.318689    0.497759    11.00000    0.06686    0.05786 =
         0.03428    0.00103   -0.01306   -0.01881
C8    1    0.727923    0.285066    0.448588    11.00000    0.04279    0.06459 =
         0.04352    0.01113   -0.00649    0.00057
AFIX  43
H8    2    0.772225    0.270397    0.448061    11.00000   -1.20000
AFIX   0
C9    1    0.689571    0.271739    0.399643    11.00000    0.04810    0.03493 =
         0.03124    0.00165   -0.00206    0.00689
C10   1    0.526299    0.340781    0.455959    11.00000    0.05900    0.09165 =
         0.06567    0.01506    0.02429    0.02012
AFIX 137
H10A  2    0.519923    0.386944    0.475793    11.00000   -1.50000
H10B  2    0.505154    0.302712    0.478765    11.00000   -1.50000
H10C  2    0.507117    0.342795    0.416496    11.00000   -1.50000
AFIX   0
C11   1    0.747595    0.334798    0.549819    11.00000    0.10737    0.11034 =
         0.05040    0.00328   -0.03328   -0.03950
AFIX 137
H11A  2    0.783788    0.300541    0.550657    11.00000   -1.50000
H11B  2    0.722349    0.330648    0.586266    11.00000   -1.50000
H11C  2    0.764809    0.383651    0.546286    11.00000   -1.50000
AFIX   0
C12   1    0.716687    0.229783    0.348539    11.00000    0.07853    0.06125 =
         0.04485   -0.00090    0.00675    0.03553
AFIX 137
H12A  2    0.689740    0.187185    0.341736    11.00000   -1.50000
H12B  2    0.761402    0.214965    0.357453    11.00000   -1.50000
H12C  2    0.716559    0.259906    0.313183    11.00000   -1.50000
AFIX   0
C13   1    0.504931    0.298351    0.213131    11.00000    0.04613    0.02221 =
         0.03430    0.00065   -0.00884   -0.00622
C14   1    0.441155    0.322291    0.207706    11.00000    0.04640    0.02719 =
         0.04142    0.00035   -0.00238   -0.00430
C15   1    0.417839    0.334737    0.151483    11.00000    0.04602    0.03138 =
         0.05263    0.00649   -0.01354    0.00088
AFIX  43
H15   2    0.374441    0.351389    0.146662    11.00000   -1.20000
AFIX   0
C16   1    0.455868    0.323636    0.102169    11.00000    0.05945    0.03944 =
         0.04196    0.00823   -0.01466   -0.00276
C17   1    0.518754    0.298806    0.109382    11.00000    0.05562    0.04357 =
         0.03547   -0.00230   -0.00152   -0.00318
AFIX  43
H17   2    0.544871    0.290681    0.075516    11.00000   -1.20000
AFIX   0
C18   1    0.544923    0.285374    0.164631    11.00000    0.04522    0.02848 =
         0.04002   -0.00294   -0.00601   -0.00228
C19   1    0.612940    0.256716    0.171310    11.00000    0.04784    0.05415 =
         0.05875   -0.01018   -0.00884    0.00654
AFIX 137
H19A  2    0.631650    0.247793    0.132308    11.00000   -1.50000
H19B  2    0.611772    0.211772    0.193675    11.00000   -1.50000
H19C  2    0.639747    0.291898    0.192301    11.00000   -1.50000
AFIX   0
C20   1    0.397996    0.334462    0.260567    11.00000    0.05128    0.05270 =
         0.05669   -0.00679    0.00660   -0.00933
AFIX 137
H20A  2    0.357402    0.357477    0.247998    11.00000   -1.50000
H20B  2    0.420484    0.365507    0.288832    11.00000   -1.50000
H20C  2    0.388085    0.288303    0.279183    11.00000   -1.50000
AFIX   0
C21   1    0.429538    0.338059    0.040894    11.00000    0.08564    0.08758 =
         0.04884    0.01692   -0.02084    0.00879
AFIX 137
H21A  2    0.465064    0.354165    0.015301    11.00000   -1.50000
H21B  2    0.396003    0.375391    0.042908    11.00000   -1.50000
H21C  2    0.410542    0.293938    0.024901    11.00000   -1.50000

RESI 0
AFIX   0
HKLF 4

REM  fertig_a.res in Pbca
REM R1 =  0.0567 for    6964 Fo > 4sig(Fo)  and  0.0815 for all    9293 data
REM    620 parameters refined using    372 restraints

END

WGHT      0.0502      9.6348

REM Highest difference peak  0.535,  deepest hole -0.497,  1-sigma level  0.056
Q1    1   0.5502  0.4523  0.2804  11.00000  0.05    0.53
Q2    1   0.3817  0.5934  0.3047  11.00000  0.05    0.53
Q3    1   0.6244  0.4569  0.2618  11.00000  0.05    0.48
Q4    1   0.6165  0.3601  0.2635  11.00000  0.05    0.45
Q5    1   0.6205  0.3897  0.2412  11.00000  0.05    0.42
;
_shelx_res_checksum              7495
####################################################################### 
# 
# This file contains crystal structure data downloaded from the 
# Cambridge Structural Database (CSD) hosted by the Cambridge 
# Crystallographic Data Centre (CCDC).
# 
# Full information about CCDC data access policies and citation 
# guidelines are available at http://www.ccdc.cam.ac.uk/access/V1 
# 
# Audit and citation data items may have been added by the CCDC. 
# Please retain this information to preserve the provenance of 
# this file and to allow appropriate attribution of the data. 
# 
#######################################################################

data_Compound_9
_database_code_depnum_ccdc_archive 'CCDC 2017695'
loop_
_audit_author_name
_audit_author_address
'Udo Radius'
;University Wuerzburg
Germany
;
_audit_update_record             
;
2020-07-20 deposited with the CCDC.	2020-10-06 downloaded from the CCDC.
;


_audit_creation_method           SHELXL-2018/1
_shelx_SHELXL_version_number     2018/1
_chemical_name_systematic        ?
_chemical_name_common            ?
_chemical_melting_point          ?
_chemical_formula_moiety         'C42 H48 F2 N4 Ni'
_chemical_formula_sum            'C42 H48 F2 N4 Ni'
_chemical_formula_weight         705.55

loop_
_atom_type_symbol
_atom_type_description
_atom_type_scat_dispersion_real
_atom_type_scat_dispersion_imag
_atom_type_scat_source
C C 0.0033 0.0016 'International Tables Vol C Tables 4.2.6.8 and 6.1.1.4'
H H 0.0000 0.0000 'International Tables Vol C Tables 4.2.6.8 and 6.1.1.4'
F F 0.0171 0.0103 'International Tables Vol C Tables 4.2.6.8 and 6.1.1.4'
Ni Ni 0.3393 1.1124 'International Tables Vol C Tables 4.2.6.8 and 6.1.1.4'
N N 0.0061 0.0033 'International Tables Vol C Tables 4.2.6.8 and 6.1.1.4'

_space_group_crystal_system      orthorhombic
_space_group_IT_number           61
_space_group_name_H-M_alt        'P b c a'
_space_group_name_Hall           '-P 2ac 2ab'

_shelx_space_group_comment       
;
The symmetry employed for this shelxl refinement is uniquely defined
by the following loop, which should always be used as a source of
symmetry information in preference to the above space-group names.
They are only intended as comments.
;

loop_
_space_group_symop_operation_xyz
'x, y, z'
'-x+1/2, -y, z+1/2'
'-x, y+1/2, -z+1/2'
'x+1/2, -y+1/2, -z'
'-x, -y, -z'
'x-1/2, y, -z-1/2'
'x, -y-1/2, z-1/2'
'-x-1/2, y-1/2, z'

_cell_length_a                   17.054(2)
_cell_length_b                   18.722(3)
_cell_length_c                   22.837(3)
_cell_angle_alpha                90
_cell_angle_beta                 90
_cell_angle_gamma                90
_cell_volume                     7291.4(17)
_cell_formula_units_Z            8
_cell_measurement_temperature    100(2)
_cell_measurement_reflns_used    9666
_cell_measurement_theta_min      2.41
_cell_measurement_theta_max      26.21

_exptl_crystal_description       block
_exptl_crystal_colour            orange
_exptl_crystal_density_meas      ?
_exptl_crystal_density_method    ?
_exptl_crystal_density_diffrn    1.285
_exptl_crystal_F_000             2992
_exptl_transmission_factor_min   ?
_exptl_transmission_factor_max   ?
_exptl_crystal_size_max          0.302
_exptl_crystal_size_mid          0.256
_exptl_crystal_size_min          0.251
_exptl_absorpt_coefficient_mu    0.578
_shelx_estimated_absorpt_T_min   0.845
_shelx_estimated_absorpt_T_max   0.869
_exptl_absorpt_correction_type   multi-scan
_exptl_absorpt_correction_T_min  0.5772
_exptl_absorpt_correction_T_max  0.6904
_exptl_absorpt_process_details   
'SADABS-2016/2 - Bruker AXS area detector scaling and absorption correction'
_exptl_absorpt_special_details   ?
_diffrn_ambient_temperature      100(2)
_diffrn_radiation_wavelength     0.71073
_diffrn_radiation_type           MoK\a
_diffrn_source                   'rotating anode'
_diffrn_measurement_device_type  'Bruker X8-APEX II'
_diffrn_measurement_method       '\f and \w scans'
_diffrn_detector_area_resol_mean ?
_diffrn_reflns_number            96913
_diffrn_reflns_av_unetI/netI     0.0654
_diffrn_reflns_av_R_equivalents  0.1308
_diffrn_reflns_limit_h_min       -21
_diffrn_reflns_limit_h_max       21
_diffrn_reflns_limit_k_min       -23
_diffrn_reflns_limit_k_max       23
_diffrn_reflns_limit_l_min       -29
_diffrn_reflns_limit_l_max       29
_diffrn_reflns_theta_min         2.176
_diffrn_reflns_theta_max         27.173
_diffrn_reflns_theta_full        26.000
_diffrn_measured_fraction_theta_max 0.996
_diffrn_measured_fraction_theta_full 0.997
_diffrn_reflns_Laue_measured_fraction_max 0.996
_diffrn_reflns_Laue_measured_fraction_full 0.997
_diffrn_reflns_point_group_measured_fraction_max 0.996
_diffrn_reflns_point_group_measured_fraction_full 0.997
_reflns_number_total             8064
_reflns_number_gt                5785
_reflns_threshold_expression     'I > 2\s(I)'
_reflns_Friedel_coverage         0.000
_reflns_Friedel_fraction_max     .
_reflns_Friedel_fraction_full    .

_reflns_special_details          
;
 Reflections were merged by SHELXL according to the crystal
 class for the calculation of statistics and refinement.
 
 _reflns_Friedel_fraction is defined as the number of unique
 Friedel pairs measured divided by the number that would be
 possible theoretically, ignoring centric projections and
 systematic absences.
;

_computing_data_collection       'Bruker APEX2'
_computing_cell_refinement       'Bruker SAINT'
_computing_data_reduction        'Bruker SAINT'
_computing_structure_solution    'SHELXT 2014/5 (Sheldrick, 2014)'
_computing_structure_refinement  'SHELXL-2018/1 (Sheldrick, 2018)'
_computing_molecular_graphics    'Bruker SHELXTL'
_computing_publication_material  'Bruker SHELXTL'
_refine_special_details          ?
_refine_ls_structure_factor_coef Fsqd
_refine_ls_matrix_type           full
_refine_ls_weighting_scheme      calc
_refine_ls_weighting_details     
'w=1/[\s^2^(Fo^2^)+(0.0993P)^2^+5.3609P] where P=(Fo^2^+2Fc^2^)/3'
_atom_sites_solution_primary     ?
_atom_sites_solution_secondary   ?
_atom_sites_solution_hydrogens   geom
_refine_ls_hydrogen_treatment    constr
_refine_ls_extinction_method     none
_refine_ls_extinction_coef       .
_refine_ls_number_reflns         8064
_refine_ls_number_parameters     454
_refine_ls_number_restraints     0
_refine_ls_R_factor_all          0.0891
_refine_ls_R_factor_gt           0.0576
_refine_ls_wR_factor_ref         0.1766
_refine_ls_wR_factor_gt          0.1478
_refine_ls_goodness_of_fit_ref   1.051
_refine_ls_restrained_S_all      1.051
_refine_ls_shift/su_max          0.001
_refine_ls_shift/su_mean         0.000

loop_
_atom_site_label
_atom_site_type_symbol
_atom_site_fract_x
_atom_site_fract_y
_atom_site_fract_z
_atom_site_U_iso_or_equiv
_atom_site_adp_type
_atom_site_occupancy
_atom_site_site_symmetry_order
_atom_site_calc_flag
_atom_site_refinement_flags_posn
_atom_site_refinement_flags_adp
_atom_site_refinement_flags_occupancy
_atom_site_disorder_assembly
_atom_site_disorder_group
Ni1 Ni 0.37420(2) 0.64148(2) 0.66200(2) 0.01433(13) Uani 1 1 d . . . . .
F1_1 F 0.47813(10) 0.65434(9) 0.67748(8) 0.0247(4) Uani 1 1 d . . . . .
F2_1 F 0.26914(11) 0.62818(10) 0.64613(9) 0.0273(4) Uani 1 1 d . . . . .
C1_2 C 0.39159(16) 0.54243(16) 0.64859(13) 0.0182(6) Uani 1 1 d . . . . .
N1_2 N 0.37707(14) 0.50435(13) 0.59943(11) 0.0195(5) Uani 1 1 d . . . . .
C2_2 C 0.4206(2) 0.42566(17) 0.66261(14) 0.0265(7) Uani 1 1 d . . . . .
H2_2 H 0.437381 0.382822 0.681075 0.032 Uiso 1 1 calc R U . . .
N2_2 N 0.41843(15) 0.49336(13) 0.68743(11) 0.0197(5) Uani 1 1 d . . . . .
C3_2 C 0.3944(2) 0.43253(17) 0.60745(15) 0.0271(7) Uani 1 1 d . . . . .
H3_2 H 0.388888 0.395454 0.579352 0.032 Uiso 1 1 calc R U . . .
C4_2 C 0.43649(17) 0.50849(15) 0.74765(13) 0.0188(6) Uani 1 1 d . . . . .
C5_2 C 0.51448(18) 0.51634(17) 0.76458(15) 0.0243(7) Uani 1 1 d . . . . .
C6_2 C 0.5297(2) 0.52873(18) 0.82349(16) 0.0293(8) Uani 1 1 d . . . . .
H6_2 H 0.582163 0.536444 0.835854 0.035 Uiso 1 1 calc R U . . .
C7_2 C 0.4695(2) 0.53011(17) 0.86490(15) 0.0293(8) Uani 1 1 d . . . . .
C8_2 C 0.39268(19) 0.52414(17) 0.84598(14) 0.0239(7) Uani 1 1 d . . . . .
H8_2 H 0.351461 0.526539 0.873887 0.029 Uiso 1 1 calc R U . . .
C9_2 C 0.37433(17) 0.51474(16) 0.78729(13) 0.0187(6) Uani 1 1 d . . . . .
C10_2 C 0.57933(19) 0.5130(2) 0.72020(18) 0.0363(9) Uani 1 1 d . . . . .
H10A_2 H 0.587294 0.463357 0.707998 0.054 Uiso 1 1 calc R U . . .
H10B_2 H 0.627794 0.531512 0.737563 0.054 Uiso 1 1 calc R U . . .
H10C_2 H 0.565219 0.542008 0.686055 0.054 Uiso 1 1 calc R U . . .
C11_2 C 0.4866(3) 0.5374(2) 0.92955(16) 0.0459(10) Uani 1 1 d . . . . .
H11A_2 H 0.537672 0.560537 0.934905 0.069 Uiso 1 1 calc R U . . .
H11B_2 H 0.487585 0.489941 0.947644 0.069 Uiso 1 1 calc R U . . .
H11C_2 H 0.445719 0.566441 0.948022 0.069 Uiso 1 1 calc R U . . .
C12_2 C 0.29034(17) 0.51355(18) 0.76692(14) 0.0246(7) Uani 1 1 d . . . . .
H12A_2 H 0.277130 0.559661 0.749162 0.037 Uiso 1 1 calc R U . . .
H12B_2 H 0.255770 0.504725 0.800425 0.037 Uiso 1 1 calc R U . . .
H12C_2 H 0.283461 0.475488 0.737907 0.037 Uiso 1 1 calc R U . . .
C13_2 C 0.35022(18) 0.53532(16) 0.54506(12) 0.0191(6) Uani 1 1 d . . . . .
C14_2 C 0.27251(18) 0.52582(17) 0.52846(14) 0.0229(7) Uani 1 1 d . . . . .
C15_2 C 0.24852(18) 0.55508(17) 0.47533(14) 0.0236(7) Uani 1 1 d . . . . .
H15_2 H 0.195582 0.549370 0.463262 0.028 Uiso 1 1 calc R U . . .
C16_2 C 0.30026(18) 0.59254(16) 0.43942(13) 0.0225(6) Uani 1 1 d . . . . .
C17_2 C 0.37744(17) 0.60068(16) 0.45790(13) 0.0208(6) Uani 1 1 d . . . . .
H17_2 H 0.413251 0.625385 0.433303 0.025 Uiso 1 1 calc R U . . .
C18_2 C 0.40423(17) 0.57375(17) 0.51150(13) 0.0211(6) Uani 1 1 d . . . . .
C19_2 C 0.2155(2) 0.4873(2) 0.56790(15) 0.0326(8) Uani 1 1 d . . . . .
H19A_2 H 0.163861 0.485659 0.549136 0.049 Uiso 1 1 calc R U . . .
H19B_2 H 0.211462 0.512795 0.605280 0.049 Uiso 1 1 calc R U . . .
H19C_2 H 0.234162 0.438579 0.574923 0.049 Uiso 1 1 calc R U . . .
C20_2 C 0.48637(18) 0.58725(18) 0.53250(14) 0.0247(7) Uani 1 1 d . . . . .
H20A_2 H 0.516139 0.611742 0.501765 0.037 Uiso 1 1 calc R U . . .
H20B_2 H 0.511714 0.541647 0.541736 0.037 Uiso 1 1 calc R U . . .
H20C_2 H 0.484852 0.617189 0.567680 0.037 Uiso 1 1 calc R U . . .
C21_2 C 0.2734(2) 0.62493(19) 0.38232(14) 0.0283(7) Uani 1 1 d . . . . .
H21A_2 H 0.315421 0.621109 0.353250 0.042 Uiso 1 1 calc R U . . .
H21B_2 H 0.260275 0.675357 0.388420 0.042 Uiso 1 1 calc R U . . .
H21C_2 H 0.226909 0.599361 0.368214 0.042 Uiso 1 1 calc R U . . .
C1_3 C 0.35515(16) 0.73985(16) 0.67714(12) 0.0166(6) Uani 1 1 d . . . . .
N1_3 N 0.31289(14) 0.76769(13) 0.72188(10) 0.0163(5) Uani 1 1 d . . . . .
C2_3 C 0.31229(19) 0.84196(17) 0.71956(14) 0.0233(7) Uani 1 1 d . . . . .
H2_3 H 0.286484 0.873257 0.746031 0.028 Uiso 1 1 calc R U . . .
N2_3 N 0.38077(14) 0.79795(13) 0.64736(11) 0.0162(5) Uani 1 1 d . . . . .
C3_3 C 0.3550(2) 0.86086(16) 0.67294(14) 0.0227(7) Uani 1 1 d . . . . .
H3_3 H 0.365509 0.908084 0.659923 0.027 Uiso 1 1 calc R U . . .
C4_3 C 0.43207(17) 0.79479(15) 0.59715(13) 0.0180(6) Uani 1 1 d . . . . .
C5_3 C 0.40093(18) 0.77607(16) 0.54270(13) 0.0209(6) Uani 1 1 d . . . . .
C6_3 C 0.45226(19) 0.77354(17) 0.49525(14) 0.0244(7) Uani 1 1 d . . . . .
H6_3 H 0.432238 0.761663 0.457669 0.029 Uiso 1 1 calc R U . . .
C7_3 C 0.53184(19) 0.78785(17) 0.50122(14) 0.0261(7) Uani 1 1 d . . . . .
C8_3 C 0.56038(18) 0.80590(17) 0.55631(14) 0.0240(7) Uani 1 1 d . . . . .
H8_3 H 0.614692 0.815784 0.560753 0.029 Uiso 1 1 calc R U . . .
C9_3 C 0.51164(18) 0.80993(16) 0.60521(14) 0.0211(6) Uani 1 1 d . . . . .
C10_3 C 0.31480(18) 0.75870(18) 0.53546(14) 0.0245(7) Uani 1 1 d . . . . .
H10A_3 H 0.302246 0.755039 0.493693 0.037 Uiso 1 1 calc R U . . .
H10B_3 H 0.283160 0.796645 0.553225 0.037 Uiso 1 1 calc R U . . .
H10C_3 H 0.303216 0.713162 0.554779 0.037 Uiso 1 1 calc R U . . .
C11_3 C 0.5877(2) 0.7818(2) 0.44988(16) 0.0378(9) Uani 1 1 d . . . . .
H11A_3 H 0.558727 0.788964 0.413279 0.057 Uiso 1 1 calc R U . . .
H11B_3 H 0.611771 0.734283 0.449777 0.057 Uiso 1 1 calc R U . . .
H11C_3 H 0.628656 0.818254 0.453368 0.057 Uiso 1 1 calc R U . . .
C12_3 C 0.54303(19) 0.82835(18) 0.66498(14) 0.0260(7) Uani 1 1 d . . . . .
H12A_3 H 0.600452 0.829504 0.663704 0.039 Uiso 1 1 calc R U . . .
H12B_3 H 0.525858 0.792229 0.693268 0.039 Uiso 1 1 calc R U . . .
H12C_3 H 0.523191 0.875294 0.676849 0.039 Uiso 1 1 calc R U . . .
C13_3 C 0.28016(17) 0.72763(15) 0.77018(12) 0.0173(6) Uani 1 1 d . . . . .
C14_3 C 0.20011(18) 0.71315(17) 0.77099(13) 0.0213(6) Uani 1 1 d . . . . .
C15_3 C 0.16909(18) 0.68064(17) 0.82079(15) 0.0246(7) Uani 1 1 d . . . . .
H15_3 H 0.114464 0.671009 0.822800 0.030 Uiso 1 1 calc R U . . .
C16_3 C 0.21737(18) 0.66208(16) 0.86769(14) 0.0224(7) Uani 1 1 d . . . . .
C17_3 C 0.29665(18) 0.67587(17) 0.86456(13) 0.0207(6) Uani 1 1 d . . . . .
H17_3 H 0.329264 0.662822 0.896545 0.025 Uiso 1 1 calc R U . . .
C18_3 C 0.33041(17) 0.70854(16) 0.81559(13) 0.0183(6) Uani 1 1 d . . . . .
C19_3 C 0.14914(19) 0.7296(2) 0.71868(15) 0.0299(8) Uani 1 1 d . . . . .
H19A_3 H 0.149200 0.781174 0.711469 0.045 Uiso 1 1 calc R U . . .
H19B_3 H 0.095430 0.713531 0.726414 0.045 Uiso 1 1 calc R U . . .
H19C_3 H 0.169696 0.704679 0.684196 0.045 Uiso 1 1 calc R U . . .
C20_3 C 0.41732(17) 0.72218(18) 0.81237(14) 0.0242(7) Uani 1 1 d . . . . .
H20A_3 H 0.439095 0.697884 0.778013 0.036 Uiso 1 1 calc R U . . .
H20B_3 H 0.442601 0.703879 0.847866 0.036 Uiso 1 1 calc R U . . .
H20C_3 H 0.426831 0.773652 0.809135 0.036 Uiso 1 1 calc R U . . .
C21_3 C 0.1822(2) 0.62723(19) 0.92173(16) 0.0327(8) Uani 1 1 d . . . . .
H21A_3 H 0.161664 0.579981 0.911424 0.049 Uiso 1 1 calc R U . . .
H21B_3 H 0.139466 0.657068 0.936765 0.049 Uiso 1 1 calc R U . . .
H21C_3 H 0.222711 0.622177 0.951869 0.049 Uiso 1 1 calc R U . . .

loop_
_atom_site_aniso_label
_atom_site_aniso_U_11
_atom_site_aniso_U_22
_atom_site_aniso_U_33
_atom_site_aniso_U_23
_atom_site_aniso_U_13
_atom_site_aniso_U_12
Ni1 0.0163(2) 0.0106(2) 0.0161(2) 0.00010(13) 0.00131(13) 0.00179(14)
F1_1 0.0178(9) 0.0191(10) 0.0372(11) -0.0001(8) -0.0006(7) 0.0023(7)
F2_1 0.0312(10) 0.0146(10) 0.0359(11) -0.0052(8) 0.0004(8) 0.0034(7)
C1_2 0.0172(13) 0.0168(16) 0.0205(15) 0.0028(11) 0.0030(11) 0.0007(11)
N1_2 0.0264(13) 0.0117(13) 0.0203(13) -0.0009(10) 0.0063(10) 0.0015(10)
C2_2 0.0370(18) 0.0128(16) 0.0297(18) 0.0029(13) 0.0074(13) 0.0066(13)
N2_2 0.0255(13) 0.0109(13) 0.0228(14) 0.0037(10) 0.0046(10) 0.0024(10)
C3_2 0.0421(19) 0.0115(16) 0.0276(17) -0.0005(13) 0.0086(14) 0.0027(14)
C4_2 0.0227(14) 0.0112(15) 0.0225(16) 0.0041(11) 0.0025(11) 0.0039(11)
C5_2 0.0211(15) 0.0161(16) 0.0356(18) 0.0091(13) 0.0006(13) 0.0058(12)
C6_2 0.0259(17) 0.0195(18) 0.043(2) 0.0066(14) -0.0108(14) 0.0043(13)
C7_2 0.043(2) 0.0150(17) 0.0300(18) 0.0022(13) -0.0099(15) 0.0061(14)
C8_2 0.0315(17) 0.0142(16) 0.0260(17) 0.0022(12) 0.0043(13) 0.0045(13)
C9_2 0.0202(14) 0.0116(15) 0.0243(16) 0.0048(11) 0.0024(11) 0.0022(11)
C10_2 0.0221(17) 0.036(2) 0.051(2) 0.0126(17) 0.0060(15) 0.0069(15)
C11_2 0.066(3) 0.040(2) 0.032(2) -0.0009(17) -0.0181(19) 0.007(2)
C12_2 0.0187(14) 0.0234(17) 0.0316(18) 0.0032(13) 0.0052(12) -0.0016(12)
C13_2 0.0288(15) 0.0151(15) 0.0133(14) -0.0022(11) 0.0057(11) 0.0023(12)
C14_2 0.0292(16) 0.0174(16) 0.0219(16) -0.0057(12) 0.0056(12) -0.0032(13)
C15_2 0.0243(15) 0.0231(17) 0.0234(16) -0.0071(13) 0.0007(12) -0.0017(13)
C16_2 0.0311(16) 0.0158(16) 0.0206(15) -0.0049(12) 0.0023(12) 0.0005(12)
C17_2 0.0256(15) 0.0171(16) 0.0196(15) 0.0001(12) 0.0062(11) -0.0019(12)
C18_2 0.0240(14) 0.0194(16) 0.0198(15) -0.0029(12) 0.0062(12) 0.0014(12)
C19_2 0.0337(18) 0.033(2) 0.0307(19) 0.0030(15) 0.0076(14) -0.0089(15)
C20_2 0.0249(15) 0.0259(18) 0.0233(16) 0.0010(13) 0.0046(12) -0.0016(13)
C21_2 0.0340(18) 0.0261(18) 0.0247(17) 0.0006(13) -0.0010(13) 0.0009(14)
C1_3 0.0178(13) 0.0175(16) 0.0145(13) 0.0011(11) -0.0048(10) 0.0008(11)
N1_3 0.0205(12) 0.0138(13) 0.0146(12) 0.0006(9) 0.0001(9) 0.0028(9)
C2_3 0.0311(17) 0.0153(16) 0.0235(16) -0.0031(12) -0.0001(12) 0.0063(13)
N2_3 0.0195(12) 0.0114(13) 0.0176(12) -0.0002(9) -0.0027(9) 0.0005(9)
C3_3 0.0336(17) 0.0113(16) 0.0232(16) -0.0006(12) -0.0045(12) 0.0037(12)
C4_3 0.0239(14) 0.0096(14) 0.0203(15) 0.0031(11) 0.0009(11) 0.0016(11)
C5_3 0.0244(15) 0.0152(16) 0.0231(16) 0.0044(12) -0.0009(12) 0.0012(12)
C6_3 0.0305(17) 0.0228(18) 0.0199(16) 0.0017(12) -0.0001(12) 0.0002(13)
C7_3 0.0289(16) 0.0199(17) 0.0294(17) 0.0063(13) 0.0059(13) 0.0018(13)
C8_3 0.0213(15) 0.0200(17) 0.0305(17) 0.0055(13) 0.0013(12) -0.0019(12)
C9_3 0.0248(15) 0.0121(15) 0.0264(16) 0.0039(12) -0.0023(12) -0.0003(12)
C10_3 0.0254(16) 0.0287(19) 0.0195(16) -0.0017(13) -0.0039(12) 0.0001(13)
C11_3 0.035(2) 0.046(2) 0.032(2) 0.0022(17) 0.0106(15) 0.0041(17)
C12_3 0.0239(16) 0.0227(18) 0.0315(18) -0.0005(14) -0.0035(13) -0.0008(13)
C13_3 0.0201(14) 0.0142(15) 0.0176(14) -0.0023(11) 0.0021(11) 0.0046(11)
C14_3 0.0218(15) 0.0169(16) 0.0251(16) -0.0040(12) 0.0010(12) 0.0068(12)
C15_3 0.0174(15) 0.0197(17) 0.0367(18) -0.0038(14) 0.0055(12) 0.0018(12)
C16_3 0.0264(16) 0.0144(16) 0.0263(17) -0.0008(12) 0.0078(12) 0.0031(12)
C17_3 0.0256(15) 0.0181(16) 0.0183(15) -0.0007(12) 0.0001(12) 0.0032(12)
C18_3 0.0196(14) 0.0153(15) 0.0201(15) -0.0029(12) 0.0031(11) 0.0017(11)
C19_3 0.0213(15) 0.036(2) 0.0324(18) 0.0001(15) -0.0046(13) 0.0070(14)
C20_3 0.0214(16) 0.0291(19) 0.0222(16) 0.0031(13) -0.0034(12) -0.0005(13)
C21_3 0.0366(19) 0.0269(19) 0.0346(19) 0.0058(15) 0.0121(15) 0.0003(15)

_geom_special_details            
;
 All esds (except the esd in the dihedral angle between two l.s. planes)
 are estimated using the full covariance matrix.  The cell esds are taken
 into account individually in the estimation of esds in distances, angles
 and torsion angles; correlations between esds in cell parameters are only
 used when they are defined by crystal symmetry.  An approximate (isotropic)
 treatment of cell esds is used for estimating esds involving l.s. planes.
;

loop_
_geom_bond_atom_site_label_1
_geom_bond_atom_site_label_2
_geom_bond_distance
_geom_bond_site_symmetry_2
_geom_bond_publ_flag
Ni1 F1_1 1.8233(18) . ?
Ni1 F2_1 1.845(2) . ?
Ni1 C1_3 1.902(3) . ?
Ni1 C1_2 1.903(3) . ?
C1_2 N1_2 1.353(4) . ?
C1_2 N2_2 1.357(4) . ?
N1_2 C3_2 1.389(4) . ?
N1_2 C13_2 1.445(4) . ?
C2_2 C3_2 1.343(5) . ?
C2_2 N2_2 1.389(4) . ?
C2_2 H2_2 0.9500 . ?
N2_2 C4_2 1.437(4) . ?
C3_2 H3_2 0.9500 . ?
C4_2 C5_2 1.393(4) . ?
C4_2 C9_2 1.399(4) . ?
C5_2 C6_2 1.390(5) . ?
C5_2 C10_2 1.501(5) . ?
C6_2 C7_2 1.395(5) . ?
C6_2 H6_2 0.9500 . ?
C7_2 C8_2 1.384(5) . ?
C7_2 C11_2 1.511(5) . ?
C8_2 C9_2 1.388(4) . ?
C8_2 H8_2 0.9500 . ?
C9_2 C12_2 1.506(4) . ?
C10_2 H10A_2 0.9800 . ?
C10_2 H10B_2 0.9800 . ?
C10_2 H10C_2 0.9800 . ?
C11_2 H11A_2 0.9800 . ?
C11_2 H11B_2 0.9800 . ?
C11_2 H11C_2 0.9800 . ?
C12_2 H12A_2 0.9800 . ?
C12_2 H12B_2 0.9800 . ?
C12_2 H12C_2 0.9800 . ?
C13_2 C14_2 1.390(4) . ?
C13_2 C18_2 1.398(4) . ?
C14_2 C15_2 1.393(5) . ?
C14_2 C19_2 1.508(4) . ?
C15_2 C16_2 1.394(4) . ?
C15_2 H15_2 0.9500 . ?
C16_2 C17_2 1.390(4) . ?
C16_2 C21_2 1.510(4) . ?
C17_2 C18_2 1.401(4) . ?
C17_2 H17_2 0.9500 . ?
C18_2 C20_2 1.502(4) . ?
C19_2 H19A_2 0.9800 . ?
C19_2 H19B_2 0.9800 . ?
C19_2 H19C_2 0.9800 . ?
C20_2 H20A_2 0.9800 . ?
C20_2 H20B_2 0.9800 . ?
C20_2 H20C_2 0.9800 . ?
C21_2 H21A_2 0.9800 . ?
C21_2 H21B_2 0.9800 . ?
C21_2 H21C_2 0.9800 . ?
C1_3 N1_3 1.355(4) . ?
C1_3 N2_3 1.355(4) . ?
N1_3 C2_3 1.391(4) . ?
N1_3 C13_3 1.446(4) . ?
C2_3 C3_3 1.337(5) . ?
C2_3 H2_3 0.9500 . ?
N2_3 C3_3 1.387(4) . ?
N2_3 C4_3 1.444(4) . ?
C3_3 H3_3 0.9500 . ?
C4_3 C5_3 1.397(4) . ?
C4_3 C9_3 1.398(4) . ?
C5_3 C6_3 1.394(4) . ?
C5_3 C10_3 1.513(4) . ?
C6_3 C7_3 1.390(4) . ?
C6_3 H6_3 0.9500 . ?
C7_3 C8_3 1.391(5) . ?
C7_3 C11_3 1.515(5) . ?
C8_3 C9_3 1.394(4) . ?
C8_3 H8_3 0.9500 . ?
C9_3 C12_3 1.506(4) . ?
C10_3 H10A_3 0.9800 . ?
C10_3 H10B_3 0.9800 . ?
C10_3 H10C_3 0.9800 . ?
C11_3 H11A_3 0.9800 . ?
C11_3 H11B_3 0.9800 . ?
C11_3 H11C_3 0.9800 . ?
C12_3 H12A_3 0.9800 . ?
C12_3 H12B_3 0.9800 . ?
C12_3 H12C_3 0.9800 . ?
C13_3 C18_3 1.392(4) . ?
C13_3 C14_3 1.392(4) . ?
C14_3 C15_3 1.394(4) . ?
C14_3 C19_3 1.509(4) . ?
C15_3 C16_3 1.395(5) . ?
C15_3 H15_3 0.9500 . ?
C16_3 C17_3 1.378(4) . ?
C16_3 C21_3 1.520(4) . ?
C17_3 C18_3 1.399(4) . ?
C17_3 H17_3 0.9500 . ?
C18_3 C20_3 1.506(4) . ?
C19_3 H19A_3 0.9800 . ?
C19_3 H19B_3 0.9800 . ?
C19_3 H19C_3 0.9800 . ?
C20_3 H20A_3 0.9800 . ?
C20_3 H20B_3 0.9800 . ?
C20_3 H20C_3 0.9800 . ?
C21_3 H21A_3 0.9800 . ?
C21_3 H21B_3 0.9800 . ?
C21_3 H21C_3 0.9800 . ?

loop_
_geom_angle_atom_site_label_1
_geom_angle_atom_site_label_2
_geom_angle_atom_site_label_3
_geom_angle
_geom_angle_site_symmetry_1
_geom_angle_site_symmetry_3
_geom_angle_publ_flag
F1_1 Ni1 F2_1 179.77(9) . . ?
F1_1 Ni1 C1_3 90.16(10) . . ?
F2_1 Ni1 C1_3 90.03(10) . . ?
F1_1 Ni1 C1_2 90.48(10) . . ?
F2_1 Ni1 C1_2 89.32(10) . . ?
C1_3 Ni1 C1_2 178.49(12) . . ?
N1_2 C1_2 N2_2 104.3(3) . . ?
N1_2 C1_2 Ni1 128.2(2) . . ?
N2_2 C1_2 Ni1 127.4(2) . . ?
C1_2 N1_2 C3_2 111.2(3) . . ?
C1_2 N1_2 C13_2 124.0(3) . . ?
C3_2 N1_2 C13_2 124.7(3) . . ?
C3_2 C2_2 N2_2 106.7(3) . . ?
C3_2 C2_2 H2_2 126.7 . . ?
N2_2 C2_2 H2_2 126.7 . . ?
C1_2 N2_2 C2_2 111.1(3) . . ?
C1_2 N2_2 C4_2 124.4(2) . . ?
C2_2 N2_2 C4_2 124.4(2) . . ?
C2_2 C3_2 N1_2 106.7(3) . . ?
C2_2 C3_2 H3_2 126.6 . . ?
N1_2 C3_2 H3_2 126.6 . . ?
C5_2 C4_2 C9_2 122.3(3) . . ?
C5_2 C4_2 N2_2 119.4(3) . . ?
C9_2 C4_2 N2_2 118.2(3) . . ?
C6_2 C5_2 C4_2 117.7(3) . . ?
C6_2 C5_2 C10_2 121.6(3) . . ?
C4_2 C5_2 C10_2 120.8(3) . . ?
C5_2 C6_2 C7_2 121.5(3) . . ?
C5_2 C6_2 H6_2 119.3 . . ?
C7_2 C6_2 H6_2 119.3 . . ?
C8_2 C7_2 C6_2 118.9(3) . . ?
C8_2 C7_2 C11_2 119.7(3) . . ?
C6_2 C7_2 C11_2 121.5(3) . . ?
C7_2 C8_2 C9_2 121.7(3) . . ?
C7_2 C8_2 H8_2 119.2 . . ?
C9_2 C8_2 H8_2 119.2 . . ?
C8_2 C9_2 C4_2 117.7(3) . . ?
C8_2 C9_2 C12_2 121.0(3) . . ?
C4_2 C9_2 C12_2 121.3(3) . . ?
C5_2 C10_2 H10A_2 109.5 . . ?
C5_2 C10_2 H10B_2 109.5 . . ?
H10A_2 C10_2 H10B_2 109.5 . . ?
C5_2 C10_2 H10C_2 109.5 . . ?
H10A_2 C10_2 H10C_2 109.5 . . ?
H10B_2 C10_2 H10C_2 109.5 . . ?
C7_2 C11_2 H11A_2 109.5 . . ?
C7_2 C11_2 H11B_2 109.5 . . ?
H11A_2 C11_2 H11B_2 109.5 . . ?
C7_2 C11_2 H11C_2 109.5 . . ?
H11A_2 C11_2 H11C_2 109.5 . . ?
H11B_2 C11_2 H11C_2 109.5 . . ?
C9_2 C12_2 H12A_2 109.5 . . ?
C9_2 C12_2 H12B_2 109.5 . . ?
H12A_2 C12_2 H12B_2 109.5 . . ?
C9_2 C12_2 H12C_2 109.5 . . ?
H12A_2 C12_2 H12C_2 109.5 . . ?
H12B_2 C12_2 H12C_2 109.5 . . ?
C14_2 C13_2 C18_2 123.0(3) . . ?
C14_2 C13_2 N1_2 119.0(3) . . ?
C18_2 C13_2 N1_2 118.0(3) . . ?
C13_2 C14_2 C15_2 117.9(3) . . ?
C13_2 C14_2 C19_2 120.8(3) . . ?
C15_2 C14_2 C19_2 121.3(3) . . ?
C14_2 C15_2 C16_2 121.6(3) . . ?
C14_2 C15_2 H15_2 119.2 . . ?
C16_2 C15_2 H15_2 119.2 . . ?
C17_2 C16_2 C15_2 118.4(3) . . ?
C17_2 C16_2 C21_2 120.4(3) . . ?
C15_2 C16_2 C21_2 121.2(3) . . ?
C16_2 C17_2 C18_2 122.3(3) . . ?
C16_2 C17_2 H17_2 118.8 . . ?
C18_2 C17_2 H17_2 118.8 . . ?
C13_2 C18_2 C17_2 116.7(3) . . ?
C13_2 C18_2 C20_2 121.8(3) . . ?
C17_2 C18_2 C20_2 121.5(3) . . ?
C14_2 C19_2 H19A_2 109.5 . . ?
C14_2 C19_2 H19B_2 109.5 . . ?
H19A_2 C19_2 H19B_2 109.5 . . ?
C14_2 C19_2 H19C_2 109.5 . . ?
H19A_2 C19_2 H19C_2 109.5 . . ?
H19B_2 C19_2 H19C_2 109.5 . . ?
C18_2 C20_2 H20A_2 109.5 . . ?
C18_2 C20_2 H20B_2 109.5 . . ?
H20A_2 C20_2 H20B_2 109.5 . . ?
C18_2 C20_2 H20C_2 109.5 . . ?
H20A_2 C20_2 H20C_2 109.5 . . ?
H20B_2 C20_2 H20C_2 109.5 . . ?
C16_2 C21_2 H21A_2 109.5 . . ?
C16_2 C21_2 H21B_2 109.5 . . ?
H21A_2 C21_2 H21B_2 109.5 . . ?
C16_2 C21_2 H21C_2 109.5 . . ?
H21A_2 C21_2 H21C_2 109.5 . . ?
H21B_2 C21_2 H21C_2 109.5 . . ?
N1_3 C1_3 N2_3 104.0(2) . . ?
N1_3 C1_3 Ni1 126.9(2) . . ?
N2_3 C1_3 Ni1 129.1(2) . . ?
C1_3 N1_3 C2_3 111.1(2) . . ?
C1_3 N1_3 C13_3 125.5(2) . . ?
C2_3 N1_3 C13_3 123.0(2) . . ?
C3_3 C2_3 N1_3 106.9(3) . . ?
C3_3 C2_3 H2_3 126.5 . . ?
N1_3 C2_3 H2_3 126.5 . . ?
C1_3 N2_3 C3_3 111.6(3) . . ?
C1_3 N2_3 C4_3 124.1(2) . . ?
C3_3 N2_3 C4_3 124.2(3) . . ?
C2_3 C3_3 N2_3 106.5(3) . . ?
C2_3 C3_3 H3_3 126.8 . . ?
N2_3 C3_3 H3_3 126.8 . . ?
C5_3 C4_3 C9_3 122.5(3) . . ?
C5_3 C4_3 N2_3 119.1(3) . . ?
C9_3 C4_3 N2_3 118.4(3) . . ?
C6_3 C5_3 C4_3 117.5(3) . . ?
C6_3 C5_3 C10_3 121.1(3) . . ?
C4_3 C5_3 C10_3 121.3(3) . . ?
C7_3 C6_3 C5_3 122.0(3) . . ?
C7_3 C6_3 H6_3 119.0 . . ?
C5_3 C6_3 H6_3 119.0 . . ?
C6_3 C7_3 C8_3 118.5(3) . . ?
C6_3 C7_3 C11_3 121.6(3) . . ?
C8_3 C7_3 C11_3 119.9(3) . . ?
C7_3 C8_3 C9_3 122.0(3) . . ?
C7_3 C8_3 H8_3 119.0 . . ?
C9_3 C8_3 H8_3 119.0 . . ?
C8_3 C9_3 C4_3 117.5(3) . . ?
C8_3 C9_3 C12_3 121.8(3) . . ?
C4_3 C9_3 C12_3 120.7(3) . . ?
C5_3 C10_3 H10A_3 109.5 . . ?
C5_3 C10_3 H10B_3 109.5 . . ?
H10A_3 C10_3 H10B_3 109.5 . . ?
C5_3 C10_3 H10C_3 109.5 . . ?
H10A_3 C10_3 H10C_3 109.5 . . ?
H10B_3 C10_3 H10C_3 109.5 . . ?
C7_3 C11_3 H11A_3 109.5 . . ?
C7_3 C11_3 H11B_3 109.5 . . ?
H11A_3 C11_3 H11B_3 109.5 . . ?
C7_3 C11_3 H11C_3 109.5 . . ?
H11A_3 C11_3 H11C_3 109.5 . . ?
H11B_3 C11_3 H11C_3 109.5 . . ?
C9_3 C12_3 H12A_3 109.5 . . ?
C9_3 C12_3 H12B_3 109.5 . . ?
H12A_3 C12_3 H12B_3 109.5 . . ?
C9_3 C12_3 H12C_3 109.5 . . ?
H12A_3 C12_3 H12C_3 109.5 . . ?
H12B_3 C12_3 H12C_3 109.5 . . ?
C18_3 C13_3 C14_3 123.0(3) . . ?
C18_3 C13_3 N1_3 117.6(3) . . ?
C14_3 C13_3 N1_3 119.3(3) . . ?
C13_3 C14_3 C15_3 117.9(3) . . ?
C13_3 C14_3 C19_3 121.0(3) . . ?
C15_3 C14_3 C19_3 121.1(3) . . ?
C14_3 C15_3 C16_3 120.7(3) . . ?
C14_3 C15_3 H15_3 119.6 . . ?
C16_3 C15_3 H15_3 119.6 . . ?
C17_3 C16_3 C15_3 119.5(3) . . ?
C17_3 C16_3 C21_3 120.7(3) . . ?
C15_3 C16_3 C21_3 119.8(3) . . ?
C16_3 C17_3 C18_3 121.8(3) . . ?
C16_3 C17_3 H17_3 119.1 . . ?
C18_3 C17_3 H17_3 119.1 . . ?
C13_3 C18_3 C17_3 117.0(3) . . ?
C13_3 C18_3 C20_3 121.7(3) . . ?
C17_3 C18_3 C20_3 121.2(3) . . ?
C14_3 C19_3 H19A_3 109.5 . . ?
C14_3 C19_3 H19B_3 109.5 . . ?
H19A_3 C19_3 H19B_3 109.5 . . ?
C14_3 C19_3 H19C_3 109.5 . . ?
H19A_3 C19_3 H19C_3 109.5 . . ?
H19B_3 C19_3 H19C_3 109.5 . . ?
C18_3 C20_3 H20A_3 109.5 . . ?
C18_3 C20_3 H20B_3 109.5 . . ?
H20A_3 C20_3 H20B_3 109.5 . . ?
C18_3 C20_3 H20C_3 109.5 . . ?
H20A_3 C20_3 H20C_3 109.5 . . ?
H20B_3 C20_3 H20C_3 109.5 . . ?
C16_3 C21_3 H21A_3 109.5 . . ?
C16_3 C21_3 H21B_3 109.5 . . ?
H21A_3 C21_3 H21B_3 109.5 . . ?
C16_3 C21_3 H21C_3 109.5 . . ?
H21A_3 C21_3 H21C_3 109.5 . . ?
H21B_3 C21_3 H21C_3 109.5 . . ?

loop_
_geom_torsion_atom_site_label_1
_geom_torsion_atom_site_label_2
_geom_torsion_atom_site_label_3
_geom_torsion_atom_site_label_4
_geom_torsion
_geom_torsion_site_symmetry_1
_geom_torsion_site_symmetry_2
_geom_torsion_site_symmetry_3
_geom_torsion_site_symmetry_4
_geom_torsion_publ_flag
N2_2 C1_2 N1_2 C3_2 0.1(3) . . . . ?
Ni1 C1_2 N1_2 C3_2 -177.4(2) . . . . ?
N2_2 C1_2 N1_2 C13_2 -177.4(3) . . . . ?
Ni1 C1_2 N1_2 C13_2 5.1(4) . . . . ?
N1_2 C1_2 N2_2 C2_2 0.1(3) . . . . ?
Ni1 C1_2 N2_2 C2_2 177.6(2) . . . . ?
N1_2 C1_2 N2_2 C4_2 -175.5(3) . . . . ?
Ni1 C1_2 N2_2 C4_2 2.0(4) . . . . ?
C3_2 C2_2 N2_2 C1_2 -0.2(4) . . . . ?
C3_2 C2_2 N2_2 C4_2 175.3(3) . . . . ?
N2_2 C2_2 C3_2 N1_2 0.3(4) . . . . ?
C1_2 N1_2 C3_2 C2_2 -0.2(4) . . . . ?
C13_2 N1_2 C3_2 C2_2 177.2(3) . . . . ?
C1_2 N2_2 C4_2 C5_2 -102.5(3) . . . . ?
C2_2 N2_2 C4_2 C5_2 82.5(4) . . . . ?
C1_2 N2_2 C4_2 C9_2 77.6(4) . . . . ?
C2_2 N2_2 C4_2 C9_2 -97.4(3) . . . . ?
C9_2 C4_2 C5_2 C6_2 1.9(5) . . . . ?
N2_2 C4_2 C5_2 C6_2 -178.0(3) . . . . ?
C9_2 C4_2 C5_2 C10_2 -176.8(3) . . . . ?
N2_2 C4_2 C5_2 C10_2 3.2(4) . . . . ?
C4_2 C5_2 C6_2 C7_2 2.9(5) . . . . ?
C10_2 C5_2 C6_2 C7_2 -178.4(3) . . . . ?
C5_2 C6_2 C7_2 C8_2 -4.8(5) . . . . ?
C5_2 C6_2 C7_2 C11_2 174.8(3) . . . . ?
C6_2 C7_2 C8_2 C9_2 1.9(5) . . . . ?
C11_2 C7_2 C8_2 C9_2 -177.6(3) . . . . ?
C7_2 C8_2 C9_2 C4_2 2.6(5) . . . . ?
C7_2 C8_2 C9_2 C12_2 -175.6(3) . . . . ?
C5_2 C4_2 C9_2 C8_2 -4.6(4) . . . . ?
N2_2 C4_2 C9_2 C8_2 175.4(3) . . . . ?
C5_2 C4_2 C9_2 C12_2 173.6(3) . . . . ?
N2_2 C4_2 C9_2 C12_2 -6.4(4) . . . . ?
C1_2 N1_2 C13_2 C14_2 -105.8(3) . . . . ?
C3_2 N1_2 C13_2 C14_2 77.1(4) . . . . ?
C1_2 N1_2 C13_2 C18_2 74.2(4) . . . . ?
C3_2 N1_2 C13_2 C18_2 -103.0(4) . . . . ?
C18_2 C13_2 C14_2 C15_2 1.2(5) . . . . ?
N1_2 C13_2 C14_2 C15_2 -178.8(3) . . . . ?
C18_2 C13_2 C14_2 C19_2 -176.6(3) . . . . ?
N1_2 C13_2 C14_2 C19_2 3.4(4) . . . . ?
C13_2 C14_2 C15_2 C16_2 0.3(5) . . . . ?
C19_2 C14_2 C15_2 C16_2 178.1(3) . . . . ?
C14_2 C15_2 C16_2 C17_2 -0.3(5) . . . . ?
C14_2 C15_2 C16_2 C21_2 -179.1(3) . . . . ?
C15_2 C16_2 C17_2 C18_2 -1.2(5) . . . . ?
C21_2 C16_2 C17_2 C18_2 177.7(3) . . . . ?
C14_2 C13_2 C18_2 C17_2 -2.6(4) . . . . ?
N1_2 C13_2 C18_2 C17_2 177.5(3) . . . . ?
C14_2 C13_2 C18_2 C20_2 175.8(3) . . . . ?
N1_2 C13_2 C18_2 C20_2 -4.1(4) . . . . ?
C16_2 C17_2 C18_2 C13_2 2.5(4) . . . . ?
C16_2 C17_2 C18_2 C20_2 -175.9(3) . . . . ?
N2_3 C1_3 N1_3 C2_3 0.2(3) . . . . ?
Ni1 C1_3 N1_3 C2_3 179.2(2) . . . . ?
N2_3 C1_3 N1_3 C13_3 -172.7(2) . . . . ?
Ni1 C1_3 N1_3 C13_3 6.3(4) . . . . ?
C1_3 N1_3 C2_3 C3_3 -0.3(3) . . . . ?
C13_3 N1_3 C2_3 C3_3 172.9(3) . . . . ?
N1_3 C1_3 N2_3 C3_3 -0.1(3) . . . . ?
Ni1 C1_3 N2_3 C3_3 -179.1(2) . . . . ?
N1_3 C1_3 N2_3 C4_3 176.8(2) . . . . ?
Ni1 C1_3 N2_3 C4_3 -2.2(4) . . . . ?
N1_3 C2_3 C3_3 N2_3 0.2(3) . . . . ?
C1_3 N2_3 C3_3 C2_3 -0.1(3) . . . . ?
C4_3 N2_3 C3_3 C2_3 -176.9(3) . . . . ?
C1_3 N2_3 C4_3 C5_3 78.0(4) . . . . ?
C3_3 N2_3 C4_3 C5_3 -105.6(3) . . . . ?
C1_3 N2_3 C4_3 C9_3 -101.3(3) . . . . ?
C3_3 N2_3 C4_3 C9_3 75.1(4) . . . . ?
C9_3 C4_3 C5_3 C6_3 -0.7(4) . . . . ?
N2_3 C4_3 C5_3 C6_3 -180.0(3) . . . . ?
C9_3 C4_3 C5_3 C10_3 178.9(3) . . . . ?
N2_3 C4_3 C5_3 C10_3 -0.3(4) . . . . ?
C4_3 C5_3 C6_3 C7_3 1.0(5) . . . . ?
C10_3 C5_3 C6_3 C7_3 -178.6(3) . . . . ?
C5_3 C6_3 C7_3 C8_3 -0.7(5) . . . . ?
C5_3 C6_3 C7_3 C11_3 177.3(3) . . . . ?
C6_3 C7_3 C8_3 C9_3 0.0(5) . . . . ?
C11_3 C7_3 C8_3 C9_3 -178.0(3) . . . . ?
C7_3 C8_3 C9_3 C4_3 0.2(5) . . . . ?
C7_3 C8_3 C9_3 C12_3 179.0(3) . . . . ?
C5_3 C4_3 C9_3 C8_3 0.1(4) . . . . ?
N2_3 C4_3 C9_3 C8_3 179.4(3) . . . . ?
C5_3 C4_3 C9_3 C12_3 -178.7(3) . . . . ?
N2_3 C4_3 C9_3 C12_3 0.6(4) . . . . ?
C1_3 N1_3 C13_3 C18_3 79.3(4) . . . . ?
C2_3 N1_3 C13_3 C18_3 -92.9(3) . . . . ?
C1_3 N1_3 C13_3 C14_3 -104.1(3) . . . . ?
C2_3 N1_3 C13_3 C14_3 83.8(4) . . . . ?
C18_3 C13_3 C14_3 C15_3 2.7(4) . . . . ?
N1_3 C13_3 C14_3 C15_3 -173.8(3) . . . . ?
C18_3 C13_3 C14_3 C19_3 -175.0(3) . . . . ?
N1_3 C13_3 C14_3 C19_3 8.5(4) . . . . ?
C13_3 C14_3 C15_3 C16_3 -1.2(5) . . . . ?
C19_3 C14_3 C15_3 C16_3 176.5(3) . . . . ?
C14_3 C15_3 C16_3 C17_3 -0.2(5) . . . . ?
C14_3 C15_3 C16_3 C21_3 179.5(3) . . . . ?
C15_3 C16_3 C17_3 C18_3 0.4(5) . . . . ?
C21_3 C16_3 C17_3 C18_3 -179.3(3) . . . . ?
C14_3 C13_3 C18_3 C17_3 -2.5(4) . . . . ?
N1_3 C13_3 C18_3 C17_3 174.0(3) . . . . ?
C14_3 C13_3 C18_3 C20_3 177.4(3) . . . . ?
N1_3 C13_3 C18_3 C20_3 -6.1(4) . . . . ?
C16_3 C17_3 C18_3 C13_3 0.9(4) . . . . ?
C16_3 C17_3 C18_3 C20_3 -179.0(3) . . . . ?

_refine_diff_density_max         0.729
_refine_diff_density_min         -0.921
_refine_diff_density_rms         0.126

_shelx_res_file                  
;
TITL fertig_O_a.res in Pbca
    fertig_O_a.res
    created by SHELXL-2018/1 at 12:35:58 on 21-Oct-2019
REM Old TITL fertig_O in Pbca
REM SHELXT solution in Pbca
REM R1 0.132,  Rweak 0.004,  Alpha 0.040,  Orientation as input
REM Formula found by SHELXT:  C46 F2 Ni
CELL  0.71073  17.0537  18.7217  22.8375   90.000   90.000   90.000
ZERR   8   0.0024   0.0025   0.0031    0.000    0.000    0.000
LATT  1
SYMM 1/2-X, -Y, 1/2+Z
SYMM -X, 1/2+Y, 1/2-Z
SYMM 1/2+X, 1/2-Y, -Z
SFAC C H F NI N
UNIT 336 384 16 8 32
L.S. 20
TEMP -173
BOND $H
LIST 4
ACTA 52
FMAP -2
PLAN 10
CONF
MORE -1
OMIT 0 0 2
OMIT 1 0 2
OMIT 1 1 1
SIZE 0.251 0.256 0.302
WGHT    0.099300    5.360900
FVAR       0.20330
NI1   4    0.374200    0.641480    0.662003    11.00000    0.01626    0.01061 =
         0.01610    0.00010    0.00131    0.00179
RESI 1
F1    3    0.478133    0.654343    0.677482    11.00000    0.01781    0.01912 =
         0.03720   -0.00007   -0.00064    0.00231
F2    3    0.269144    0.628177    0.646130    11.00000    0.03121    0.01459 =
         0.03595   -0.00522    0.00044    0.00343
RESI 0
RESI 2
C1    1    0.391591    0.542434    0.648594    11.00000    0.01720    0.01678 =
         0.02047    0.00285    0.00295    0.00069
N1    5    0.377068    0.504349    0.599429    11.00000    0.02640    0.01175 =
         0.02035   -0.00095    0.00632    0.00146
C2    1    0.420623    0.425656    0.662614    11.00000    0.03698    0.01283 =
         0.02968    0.00293    0.00744    0.00655
AFIX  43
H2    2    0.437381    0.382822    0.681075    11.00000   -1.20000
AFIX   0
N2    5    0.418434    0.493357    0.687435    11.00000    0.02548    0.01089 =
         0.02275    0.00375    0.00457    0.00236
C3    1    0.394446    0.432528    0.607450    11.00000    0.04212    0.01152 =
         0.02757   -0.00046    0.00863    0.00266
AFIX  43
H3    2    0.388888    0.395454    0.579352    11.00000   -1.20000
AFIX   0
C4    1    0.436489    0.508492    0.747648    11.00000    0.02272    0.01118 =
         0.02252    0.00409    0.00245    0.00390
C5    1    0.514478    0.516339    0.764581    11.00000    0.02105    0.01611 =
         0.03559    0.00914    0.00059    0.00578
C6    1    0.529652    0.528732    0.823492    11.00000    0.02595    0.01952 =
         0.04253    0.00665   -0.01077    0.00434
AFIX  43
H6    2    0.582163    0.536444    0.835854    11.00000   -1.20000
AFIX   0
C7    1    0.469524    0.530106    0.864897    11.00000    0.04305    0.01498 =
         0.02998    0.00221   -0.00990    0.00612
C8    1    0.392683    0.524138    0.845976    11.00000    0.03147    0.01420 =
         0.02596    0.00223    0.00432    0.00446
AFIX  43
H8    2    0.351461    0.526539    0.873887    11.00000   -1.20000
AFIX   0
C9    1    0.374331    0.514738    0.787288    11.00000    0.02016    0.01158 =
         0.02427    0.00480    0.00242    0.00220
C10   1    0.579327    0.513016    0.720196    11.00000    0.02212    0.03603 =
         0.05067    0.01260    0.00595    0.00694
AFIX 137
H10A  2    0.587294    0.463357    0.707998    11.00000   -1.50000
H10B  2    0.627794    0.531512    0.737563    11.00000   -1.50000
H10C  2    0.565219    0.542008    0.686055    11.00000   -1.50000
AFIX   0
C11   1    0.486628    0.537397    0.929548    11.00000    0.06638    0.03982 =
         0.03159   -0.00090   -0.01808    0.00678
AFIX 137
H11A  2    0.537672    0.560537    0.934905    11.00000   -1.50000
H11B  2    0.487585    0.489941    0.947644    11.00000   -1.50000
H11C  2    0.445719    0.566441    0.948022    11.00000   -1.50000
AFIX   0
C12   1    0.290337    0.513549    0.766916    11.00000    0.01868    0.02341 =
         0.03159    0.00317    0.00525   -0.00161
AFIX 137
H12A  2    0.277130    0.559661    0.749162    11.00000   -1.50000
H12B  2    0.255770    0.504725    0.800425    11.00000   -1.50000
H12C  2    0.283461    0.475488    0.737907    11.00000   -1.50000
AFIX   0
C13   1    0.350224    0.535323    0.545060    11.00000    0.02878    0.01513 =
         0.01334   -0.00221    0.00567    0.00226
C14   1    0.272510    0.525819    0.528458    11.00000    0.02924    0.01741 =
         0.02192   -0.00565    0.00561   -0.00321
C15   1    0.248523    0.555081    0.475329    11.00000    0.02431    0.02309 =
         0.02339   -0.00707    0.00069   -0.00166
AFIX  43
H15   2    0.195582    0.549370    0.463262    11.00000   -1.20000
AFIX   0
C16   1    0.300265    0.592536    0.439425    11.00000    0.03105    0.01583 =
         0.02058   -0.00492    0.00229    0.00047
C17   1    0.377439    0.600681    0.457902    11.00000    0.02558    0.01714 =
         0.01963    0.00013    0.00619   -0.00188
AFIX  43
H17   2    0.413251    0.625385    0.433303    11.00000   -1.20000
AFIX   0
C18   1    0.404232    0.573746    0.511504    11.00000    0.02401    0.01945 =
         0.01985   -0.00287    0.00618    0.00140
C19   1    0.215506    0.487343    0.567904    11.00000    0.03374    0.03321 =
         0.03071    0.00295    0.00755   -0.00886
AFIX 137
H19A  2    0.163861    0.485659    0.549136    11.00000   -1.50000
H19B  2    0.211462    0.512795    0.605280    11.00000   -1.50000
H19C  2    0.234162    0.438579    0.574923    11.00000   -1.50000
AFIX   0
C20   1    0.486371    0.587255    0.532495    11.00000    0.02486    0.02590 =
         0.02329    0.00097    0.00455   -0.00162
AFIX 137
H20A  2    0.516139    0.611742    0.501765    11.00000   -1.50000
H20B  2    0.511714    0.541647    0.541736    11.00000   -1.50000
H20C  2    0.484852    0.617189    0.567680    11.00000   -1.50000
AFIX   0
C21   1    0.273357    0.624933    0.382318    11.00000    0.03396    0.02610 =
         0.02470    0.00061   -0.00103    0.00089
AFIX 137
H21A  2    0.315421    0.621109    0.353250    11.00000   -1.50000
H21B  2    0.260275    0.675357    0.388420    11.00000   -1.50000
H21C  2    0.226909    0.599361    0.368214    11.00000   -1.50000
AFIX   0
RESI 0
RESI 3
C1    1    0.355155    0.739847    0.677141    11.00000    0.01775    0.01750 =
         0.01455    0.00106   -0.00479    0.00075
N1    5    0.312889    0.767695    0.721884    11.00000    0.02049    0.01379 =
         0.01456    0.00057    0.00009    0.00281
C2    1    0.312285    0.841957    0.719557    11.00000    0.03108    0.01527 =
         0.02348   -0.00311   -0.00010    0.00629
AFIX  43
H2    2    0.286484    0.873257    0.746031    11.00000   -1.20000
AFIX   0
N2    5    0.380769    0.797945    0.647356    11.00000    0.01951    0.01138 =
         0.01756   -0.00019   -0.00270    0.00045
C3    1    0.354958    0.860859    0.672943    11.00000    0.03356    0.01135 =
         0.02320   -0.00060   -0.00447    0.00374
AFIX  43
H3    2    0.365509    0.908084    0.659923    11.00000   -1.20000
AFIX   0
C4    1    0.432072    0.794792    0.597147    11.00000    0.02388    0.00963 =
         0.02035    0.00311    0.00089    0.00161
C5    1    0.400928    0.776068    0.542702    11.00000    0.02438    0.01524 =
         0.02310    0.00441   -0.00087    0.00118
C6    1    0.452256    0.773537    0.495248    11.00000    0.03047    0.02279 =
         0.01985    0.00170   -0.00014    0.00017
AFIX  43
H6    2    0.432238    0.761663    0.457669    11.00000   -1.20000
AFIX   0
C7    1    0.531839    0.787855    0.501224    11.00000    0.02888    0.01989 =
         0.02943    0.00626    0.00590    0.00183
C8    1    0.560377    0.805905    0.556310    11.00000    0.02134    0.01999 =
         0.03055    0.00550    0.00125   -0.00192
AFIX  43
H8    2    0.614692    0.815784    0.560753    11.00000   -1.20000
AFIX   0
C9    1    0.511640    0.809934    0.605215    11.00000    0.02483    0.01212 =
         0.02645    0.00390   -0.00225   -0.00033
C10   1    0.314798    0.758698    0.535462    11.00000    0.02539    0.02868 =
         0.01951   -0.00175   -0.00394    0.00006
AFIX 137
H10A  2    0.302246    0.755039    0.493693    11.00000   -1.50000
H10B  2    0.283160    0.796645    0.553225    11.00000   -1.50000
H10C  2    0.303216    0.713162    0.554779    11.00000   -1.50000
AFIX   0
C11   1    0.587676    0.781805    0.449881    11.00000    0.03528    0.04649 =
         0.03172    0.00220    0.01058    0.00413
AFIX 137
H11A  2    0.558727    0.788964    0.413279    11.00000   -1.50000
H11B  2    0.611771    0.734283    0.449777    11.00000   -1.50000
H11C  2    0.628656    0.818254    0.453368    11.00000   -1.50000
AFIX   0
C12   1    0.543026    0.828348    0.664977    11.00000    0.02391    0.02270 =
         0.03153   -0.00046   -0.00353   -0.00082
AFIX 137
H12A  2    0.600452    0.829504    0.663704    11.00000   -1.50000
H12B  2    0.525858    0.792229    0.693268    11.00000   -1.50000
H12C  2    0.523191    0.875294    0.676849    11.00000   -1.50000
AFIX   0
C13   1    0.280158    0.727630    0.770184    11.00000    0.02015    0.01418 =
         0.01762   -0.00226    0.00208    0.00459
C14   1    0.200108    0.713154    0.770989    11.00000    0.02183    0.01689 =
         0.02511   -0.00396    0.00100    0.00681
C15   1    0.169093    0.680636    0.820787    11.00000    0.01736    0.01970 =
         0.03674   -0.00385    0.00548    0.00182
AFIX  43
H15   2    0.114464    0.671009    0.822800    11.00000   -1.20000
AFIX   0
C16   1    0.217365    0.662077    0.867688    11.00000    0.02636    0.01442 =
         0.02629   -0.00081    0.00782    0.00305
C17   1    0.296652    0.675867    0.864561    11.00000    0.02561    0.01808 =
         0.01834   -0.00067    0.00005    0.00323
AFIX  43
H17   2    0.329264    0.662822    0.896545    11.00000   -1.20000
AFIX   0
C18   1    0.330406    0.708538    0.815590    11.00000    0.01962    0.01527 =
         0.02010   -0.00295    0.00310    0.00172
C19   1    0.149142    0.729573    0.718683    11.00000    0.02132    0.03609 =
         0.03238    0.00011   -0.00459    0.00703
AFIX 137
H19A  2    0.149200    0.781174    0.711469    11.00000   -1.50000
H19B  2    0.095430    0.713531    0.726414    11.00000   -1.50000
H19C  2    0.169696    0.704679    0.684196    11.00000   -1.50000
AFIX   0
C20   1    0.417321    0.722179    0.812370    11.00000    0.02135    0.02912 =
         0.02217    0.00314   -0.00342   -0.00046
AFIX 137
H20A  2    0.439095    0.697884    0.778013    11.00000   -1.50000
H20B  2    0.442601    0.703879    0.847866    11.00000   -1.50000
H20C  2    0.426831    0.773652    0.809135    11.00000   -1.50000
AFIX   0
C21   1    0.182178    0.627233    0.921734    11.00000    0.03657    0.02687 =
         0.03457    0.00583    0.01212    0.00031
AFIX 137
H21A  2    0.161664    0.579981    0.911424    11.00000   -1.50000
H21B  2    0.139466    0.657068    0.936765    11.00000   -1.50000
H21C  2    0.222711    0.622177    0.951869    11.00000   -1.50000
RESI 0
AFIX   0
HKLF 4


REM  fertig_O_a.res in Pbca
REM R1 =  0.0576 for    5785 Fo > 4sig(Fo)  and  0.0891 for all    8064 data
REM    454 parameters refined using      0 restraints

END

WGHT      0.0862      8.4501

REM Highest difference peak  0.729,  deepest hole -0.921,  1-sigma level  0.126
Q1    1   0.3732  0.6129  0.6802  11.00000  0.05   -0.92
Q2    1   0.3699  0.6114  0.6435  11.00000  0.05   -0.84
Q3    1   0.3706  0.6715  0.6826  11.00000  0.05   -0.81
Q4    1   0.3672  0.6744  0.6442  11.00000  0.05   -0.81
Q5    1   0.2203  0.6290  0.6446  11.00000  0.05    0.73
Q6    1   0.3743  0.7021  0.6623  11.00000  0.05    0.66
Q7    1   0.3213  0.6403  0.6780  11.00000  0.05    0.61
Q8    1   0.3765  0.5795  0.6620  11.00000  0.05    0.58
Q9    1   0.3553  0.7288  0.6392  11.00000  0.05   -0.55
Q10   1   0.4196  0.6431  0.6890  11.00000  0.05    0.52
;
_shelx_res_checksum              93972
